# Supplementary material for: Differential Gene Expression in Human Upper Respiratory Tract Samples Identifies Antiviral Responses in Omicron SARS-CoV-2 Infection
Source: Genes (Basel). 2026 Apr 22;17(5):497. doi: 10.3390/genes17050497 (PMC13206619; doi:10.3390/genes17050497)
Supplement: Supplementary file 1 [file genes-17-00497-s001.zip › Supplementary Files/Table S1.xlsx]

## Sheet: Supplementary Table 1
Table S1. Estimated expression change and statistical significance of genes included in this study.
Gene	baseMean	log2 Fold Change	Fold Change	.-log10P	p-adjusted
CXCL11	30.9	6.23	75.0614	7.39147	1.36e-05
OASL	15.6	6.13	70.0348	11.9101	2.07e-09
IFIT1	108	5.81	56.1028	17.7328	9.3e-15
IFIT2	170.2	5.13	35.0174	12.1186	1.91e-09
ISG15	40.3	4.74	26.7228	8.90309	6.96e-07
XAF1	28	4.63	24.761	9	6.28e-07
ENSG00000278996	13.7	4.52	22.9433	1.49748	0.213516
AQP9	24.7	4.45	21.8566	4.45469	0.00355112
OSM	16.7	4.45	21.8566	2.22922	0.0880132
CXCL9	9.3	4.42	21.4068	3.96353	0.00816184
HERC6	32.1	4.26	19.1597	10.3726	4.27e-08
DDX60L	37	4.22	18.6357	7.79317	5.8e-06
IDO1	23.2	4.17	18.0009	5.86012	0.000267802
IL1B	9.8	4.17	18.0009	2.6455	0.0500569
TOR1B	8.3	4.16	17.8766	3.85422	0.00925856
RSAD2	70.3	4.12	17.3878	9.41117	3.25e-07
RIGI	26	4.1	17.1484	7.20621	1.95e-05
CXCL10	46.7	4.07	16.7955	2.94034	0.0326467
CXCR2	16.6	4.04	16.4498	2.10545	0.103249
FYB1	46.9	3.99	15.8895	4.07314	0.00674526
CYTH4	5.6	3.97	15.6707	2.01662	0.114721
DDX3Y	7.4	3.97	15.6707	1.45526	0.226547
PNPT1	8.8	3.95	15.455	6.19179	0.000161645
CSF2RB	6.4	3.94	15.3482	2.21373	0.0904032
IFIT3	101.3	3.9	14.9285	8.03105	3.9e-06
GIMAP4	5.4	3.89	14.8254	3.57892	0.0135284
FRMD3	6.1	3.88	14.723	4.92812	0.00156399
NT5C3A	25.9	3.81	14.0257	8.66756	9.97e-07
PPM1K	10	3.8	13.9288	5.4698	0.000549169
IFI44L	53.9	3.78	13.737	7.82974	5.73e-06
IFIH1	24.6	3.74	13.3614	9.07883	5.99e-07
DGKI	8.3	3.7	12.996	1.90629	0.132181
BISPR	2.8	3.59	12.042	3.15091	NA
GBP1P1.1	4	3.55	11.7127	2.5625	0.0552963
IFITM1	37.9	3.51	11.3924	6.33068	0.000123543
ENSG00000289754	2.7	3.51	11.3924	2.10385	NA
GBP4	25.4	3.5	11.3137	5.01412	0.00139008
VNN2	4.7	3.47	11.0809	1.6983	0.165649
KDM5A	30.4	3.44	10.8528	5.86646	0.000267802
NUPR1	35.9	3.43	10.7779	4.38616	0.00397409
HSH2D	2.4	3.42	10.7034	3.59841	NA
IFI35	9.2	3.41	10.6295	5.24795	0.000835851
CLIC5	12.8	3.4	10.5561	2.78021	0.0419113
ACE2	4	3.39	10.4831	3.25702	0.0203074
LRRK2	8.9	3.38	10.4107	2.48507	0.0635371
PLAAT2	4	3.36	10.2674	2.57372	0.0552167
PTGS2	20	3.35	10.1965	4.08513	0.00674526
CCNT2	13.7	3.34	10.1261	3.82669	0.00960522
EGR3	4.1	3.34	10.1261	0.875716	0.411426
PCLO	18.3	3.32	9.98664	4.56543	0.00303578
MRPL17	5.7	3.29	9.78112	3.23322	0.0209919
TRANK1	29.7	3.27	9.64646	4.71897	0.00229096
IFI27	24.2	3.26	9.57983	5.5376	0.000485273
DHX58	3.4	3.23	9.38268	3.60434	NA
SLA	3.2	3.22	9.31787	2.12938	NA
STEAP2	4.8	3.2	9.18959	2.86009	0.0375087
ZFY	2.2	3.2	9.18959	0.888869	NA
TDRD7	6.3	3.18	9.06307	5.79048	0.000282037
ENSG00000275895	2	3.18	9.06307	2.05126	NA
REXO1L2P.1	6.9	3.17	9.00047	1.04184	0.344142
TRIM69	11	3.16	8.9383	4.97881	0.00142398
TLR3	4.8	3.16	8.9383	3.65147	0.0119342
ANAPC1	8.6	3.16	8.9383	3.16636	0.0231671
BCL2L14	5.8	3.15	8.87656	3.08561	0.0256426
PARP12	8.2	3.12	8.69388	5.9431	0.00024935
H4C15	9.6	3.1	8.57419	1.43748	0.230259
PROK2	2	3.01	8.05564	1.50636	NA
GPR65	4.6	3	8	2.28504	0.0835986
CD53	9.6	2.99	7.94474	2.13891	0.0989021
HYOU1	12.8	2.98	7.88986	3.52905	0.0150213
TNFAIP1	5.6	2.98	7.88986	3.10633	0.0252315
RGPD5	3.4	2.97	7.83536	1.67663	NA
CXCR1	2.7	2.96	7.78124	1.67523	NA
MX1	80.5	2.95	7.72749	10.6615	2.74e-08
TRIM38	14.5	2.93	7.6211	6.06148	0.000207842
APOL3	5.4	2.92	7.56846	3.84836	0.00925856
TNFAIP2	10.5	2.92	7.56846	3.34297	0.0193437
YIPF5	8.6	2.9	7.46426	3.26427	0.0202671
ASAP1	6.6	2.9	7.46426	2.39577	0.0735848
SLC26A4	2.1	2.89	7.4127	0.93421	NA
LIFR	14.4	2.88	7.3615	4.49214	0.00337537
AKAP10	6.1	2.87	7.31065	3.27823	0.020123
MARS1	3.2	2.87	7.31065	2.35464	NA
TMEM19	4.1	2.86	7.26015	2.17773	0.0940669
MAP3K4	9.7	2.85	7.21	2.32414	0.0790765
FPR2	2	2.85	7.21	1.51236	NA
APOL1	9	2.83	7.11074	3.34891	0.0192443
CUTALP.1	1.6	2.83	7.11074	2.61964	NA
EXTL3	5	2.83	7.11074	2.31747	0.0796111
ENSG00000280441	8.6	2.81	7.01285	1.40877	0.235
HDAC9	10.5	2.8	6.9644	3.17961	0.0227737
CASP2	4.2	2.79	6.9163	2.16193	0.096466
RAB27B	25.8	2.78	6.86852	3.27941	0.020123
QKI	19.9	2.77	6.82108	5.25964	0.000835851
BST2	9.8	2.77	6.82108	4.73755	0.00224574
GMPR	4.6	2.77	6.82108	2.79263	0.0413533
TNRC18	21.4	2.76	6.77396	2.82445	0.039438
BRIP1	2.2	2.75	6.72717	2.53997	NA
FAIM	2.2	2.75	6.72717	1.9043	NA
DOCK8	7.5	2.74	6.6807	2.99502	0.0304386
H2AC19	1.5	2.74	6.6807	0.407537	NA
ZNF28	6.2	2.73	6.63456	3.37775	0.0186451
COMMD7	2.3	2.73	6.63456	2.9247	NA
MUC13	5.6	2.73	6.63456	2.74266	0.0441441
RAB8B	10.3	2.72	6.58873	2.83554	0.0386455
NRBF2	6.8	2.72	6.58873	2.23459	0.0874498
DCUN1D3	6.8	2.72	6.58873	2.07485	0.107711
RFX5	5.5	2.71	6.54322	3.02394	0.0290144
CARD16	10.7	2.71	6.54322	2.19488	0.0927761
WARS1	40	2.7	6.49802	3.7588	0.0106852
ENSG00000282885	18.9	2.69	6.45313	3.20293	0.022032
USP45	3.1	2.69	6.45313	2.04917	NA
GDA	2	2.69	6.45313	1.76483	NA
USP18	15.4	2.68	6.40856	3.8503	0.00925856
SFXN1	4.8	2.68	6.40856	2.6361	0.0507528
MB	2	2.68	6.40856	2.09801	NA
SMNDC1	13.7	2.68	6.40856	1.87335	0.136522
PLSCR1	25.2	2.67	6.36429	8.66154	9.97e-07
YEATS2	5.2	2.66	6.32033	2.9486	0.0325269
SEMA3A	5.2	2.64	6.23332	2.86475	0.0375087
PRKAA1	16.6	2.63	6.19026	6.00877	0.00022399
SAMD9	68.6	2.63	6.19026	5.79317	0.000282037
ETV7	3.5	2.63	6.19026	1.87049	NA
MYCBP2	17.5	2.62	6.1475	5.78781	0.000282037
PSMA2	12.4	2.62	6.1475	4.52288	0.00326831
ISG20	12.7	2.61	6.10504	3.49055	0.0158826
CARD8	3.7	2.61	6.10504	2.0057	NA
TNFSF13B	21	2.61	6.10504	1.56946	0.19474
LMO2	7.4	2.58	5.9794	3.31478	0.0200834
IL13RA1	7	2.57	5.93809	4.07572	0.00674526
CHROMR	3.5	2.57	5.93809	2.30381	NA
PDE4B	5.4	2.57	5.93809	1.62094	0.182184
SGMS1	4.3	2.56	5.89708	3.09509	0.0254044
TIFA	3.5	2.56	5.89708	2.62434	NA
PRR4	1.7	2.55	5.85634	1.4695	NA
IFIT5	18.2	2.54	5.81589	4.10292	0.00661126
KHDC4	2.8	2.54	5.81589	2.14006	NA
STAT2	16.9	2.53	5.77572	3.79895	0.00986187
GCNT1	10.2	2.53	5.77572	2.13746	0.0989021
HDAC5	3.4	2.53	5.77572	1.76772	NA
TFEC	2.7	2.53	5.77572	1.40656	NA
BIRC3	13.3	2.52	5.73582	4.18111	0.00561448
ALPK1	8	2.52	5.73582	2.40561	0.0726462
BTN2A1	3.9	2.52	5.73582	1.64353	NA
HDHD2	4.4	2.51	5.6962	2.11201	0.102236
ASCC3	7.9	2.5	5.65685	3.36862	0.0187103
BLOC1S2	6.2	2.5	5.65685	2.68576	0.0477726
YIPF4	6	2.5	5.65685	2.38428	0.0736584
GLRX2	3.5	2.5	5.65685	1.88308	NA
NEXN	2.5	2.5	5.65685	1.81674	NA
ARHGAP25	2.1	2.5	5.65685	1.50465	NA
DUOX2	8.8	2.49	5.61778	3.68803	0.0116551
CTBS	6.8	2.49	5.61778	2.05455	0.110038
CYBB	2.7	2.49	5.61778	1.84728	NA
IFITM3	38.7	2.48	5.57897	4.31426	0.00451259
SMC4	7.7	2.48	5.57897	2.54659	0.0571298
ARHGEF2	3.8	2.48	5.57897	1.90827	NA
MEFV	2.1	2.48	5.57897	1.25482	NA
EFTUD2	6.5	2.47	5.54044	2.17918	0.0940669
SLC34A2	4.3	2.47	5.54044	1.40991	0.235
SLC16A7	6.6	2.46	5.50217	1.76178	0.155669
MMP25	1.5	2.45	5.46416	0.542486	NA
NR4A1	7.9	2.44	5.42642	1.72116	0.162227
STS	9	2.43	5.38893	3.96701	0.00816184
GBP1	32.8	2.43	5.38893	3.30948	0.0200834
MSRB1	4.6	2.43	5.38893	2.57457	0.0552167
LAMP3	5	2.43	5.38893	2.57086	0.0552963
SLC11A2	4.4	2.43	5.38893	2.36062	0.0761866
GTF2E1	4.8	2.43	5.38893	2.21115	0.0906764
SP140L	3.1	2.43	5.38893	2.07563	NA
TMEM140	2.3	2.43	5.38893	1.97195	NA
ELF4	1.8	2.42	5.35171	2.44358	NA
FFAR2	5	2.42	5.35171	1.53988	0.202316
UBFD1	11.4	2.41	5.31474	3.47295	0.0159639
ELK4	42.7	2.41	5.31474	3.10149	0.0253518
TANK	8.1	2.41	5.31474	2.67072	0.0489105
ZNF302	3	2.41	5.31474	2.05211	NA
CNOT6L	13.2	2.39	5.24157	3.27077	0.020123
TRPM7	11.2	2.39	5.24157	2.36012	0.0761866
NUTF2	6.7	2.39	5.24157	2.06715	0.108232
SNX11	14.5	2.39	5.24157	1.89735	0.132993
FERRY3	3.4	2.39	5.24157	1.57847	NA
DTX3L	29.9	2.38	5.20537	6.96658	3.2e-05
HERC5	13.8	2.38	5.20537	2.96246	0.0316875
ERCC6	6.2	2.38	5.20537	2.91942	0.0338157
RNF40	8.1	2.37	5.16941	2.39273	0.0736584
ZNF33B	9.2	2.37	5.16941	2.20051	0.0923838
ZNF275	4.3	2.37	5.16941	1.83648	0.141775
SYNJ1	4.9	2.37	5.16941	1.72547	0.162227
SAMD9L	48.2	2.36	5.1337	3.33024	0.0197039
GNB4	9	2.36	5.1337	3.08816	0.0256426
ZNF84	4.9	2.36	5.1337	2.39527	0.0735848
SLC25A16	7.2	2.36	5.1337	1.92235	0.130705
TM9SF4	3.5	2.36	5.1337	1.80022	NA
OAS3	44.5	2.35	5.09824	2.62572	0.0515743
NGLY1	3.2	2.35	5.09824	2.42689	NA
PLD2	1.7	2.35	5.09824	1.47299	NA
RNF114	16.5	2.33	5.02805	3.65583	0.0119342
ABI2	25.7	2.33	5.02805	2.79494	0.0413449
B3GNT7	7.7	2.33	5.02805	2.70301	0.0465005
VCF1	7.8	2.33	5.02805	2.05633	0.110038
TMEM170A	4.6	2.33	5.02805	1.99786	0.117507
SNX10	8.2	2.33	5.02805	1.72186	0.162227
GGCX	5.5	2.33	5.02805	1.67196	0.171442
PPM1F-AS1	4.5	2.33	5.02805	0.978288	0.368089
SLC25A30	6.3	2.32	4.99332	2.79853	0.0412162
7SK	44.5	2.32	4.99332	1.22918	0.278153
TRIM22	33.8	2.31	4.95883	3.91088	0.00866778
TRIM68	4.8	2.31	4.95883	2.27518	0.084321
KIAA0040	4.3	2.31	4.95883	2.24314	0.0867809
SIPA1L2	8.3	2.31	4.95883	1.9334	0.129389
SAMSN1	3.7	2.31	4.95883	1.6611	NA
ERI2	3	2.3	4.92458	1.26472	NA
DZANK1	2.4	2.3	4.92458	1.22534	NA
OAS2	55	2.28	4.85678	5.35458	0.000694134
SNRK	7.7	2.28	4.85678	3.06665	0.0266215
CD200R1L	1.5	2.28	4.85678	0.57427	NA
ZC3H15	8.1	2.27	4.82323	3.4099	0.0174693
NUDT12	2.8	2.27	4.82323	2.18809	NA
H4C11	7	2.27	4.82323	0.522301	0.605131
C11orf58	19.5	2.26	4.78991	4.70774	0.00229185
SLC24A1	7.3	2.26	4.78991	1.99271	0.118359
ELF1	23	2.25	4.75683	4.35853	0.00415317
BBS9	5.3	2.25	4.75683	1.92492	0.130501
ITGA3	4.7	2.25	4.75683	1.78965	0.152128
SLC25A44	4.3	2.25	4.75683	1.73704	0.161419
APOL6	28.4	2.24	4.72397	4.98297	0.00142398
IFI44	11.9	2.24	4.72397	4.25964	0.00493795
LSM12	15.2	2.24	4.72397	2.70323	0.0465005
VNN3P.1	5.4	2.24	4.72397	2.43654	0.0694396
FKBP15	9.8	2.24	4.72397	2.34045	0.0776104
COMMD6	4	2.24	4.72397	2.32709	0.0790765
RBFOX2	15.4	2.23	4.69134	2.47548	0.0644572
SECTM1	5.4	2.23	4.69134	1.93861	0.128413
ABRACL	1.9	2.23	4.69134	1.75852	NA
MYO1F	2.8	2.23	4.69134	1.28108	NA
CXCL17	13.2	2.22	4.65893	4.4437	0.00355112
CSK	5.7	2.22	4.65893	2.49823	0.0623516
GPR180	2.8	2.22	4.65893	1.92332	NA
ZNF641	4.8	2.22	4.65893	1.64718	0.17786
ZNFX1	37	2.21	4.62675	4.64016	0.00262061
LARP4	14.4	2.21	4.62675	2.74432	0.0441441
MRPS33	3	2.21	4.62675	1.95948	NA
HAVCR2	1	2.21	4.62675	1.00892	NA
BFAR	3	2.2	4.59479	1.79779	NA
IGSF6	2.3	2.2	4.59479	1.4125	NA
ENSG00000293000	15.8	2.2	4.59479	0.960051	0.374229
SMIM15	9.1	2.19	4.56305	3.29516	0.020123
GBP3	19.2	2.19	4.56305	3.27824	0.020123
ZNF618	2.5	2.19	4.56305	1.84576	NA
TGIF1	3.1	2.18	4.53154	2.34265	NA
RETREG2	6.4	2.18	4.53154	1.34234	0.249981
MED28	6.6	2.17	4.50023	2.30423	0.0812872
HOMEZ	4	2.17	4.50023	2.05306	0.110141
RGS1	3.3	2.17	4.50023	1.80342	NA
ASF1A	5.4	2.17	4.50023	1.6714	0.171442
DEGS2	1.6	2.17	4.50023	1.37567	NA
CCR1	5.4	2.17	4.50023	1.37549	0.242044
LUCAT1	2.5	2.17	4.50023	0.966845	NA
EIF2AK2	55.5	2.16	4.46915	3.90858	0.00866778
TRA2B	13.9	2.16	4.46915	3.60209	0.0130929
RTP4	6	2.16	4.46915	2.29318	0.0825752
DNAJB9	5.7	2.16	4.46915	1.8879	0.135316
MTMR4	17.2	2.16	4.46915	1.73089	0.161929
FBXO38	14.1	2.16	4.46915	1.50744	0.21036
TCN1	3.8	2.16	4.46915	1.13273	NA
RABGAP1L	30.2	2.15	4.43828	4.02595	0.00728386
GTF2B	4.1	2.15	4.43828	2.49923	0.0623516
RORA	12.4	2.15	4.43828	2.38392	0.0736584
NEPRO	7	2.15	4.43828	2.36197	0.0761866
ZNF791	4.1	2.15	4.43828	1.83685	0.141775
PARP9	37.6	2.14	4.40762	4.05552	0.00691435
CUL5	9.5	2.14	4.40762	2.56905	0.0552963
ZDHHC13	5.5	2.14	4.40762	2.51434	0.0608041
TNFRSF10B	3.3	2.14	4.40762	2.35185	NA
CLEC7A	6.8	2.14	4.40762	2.27063	0.084321
LINC02984	5.5	2.14	4.40762	2.25855	0.0853902
ORC4	7.6	2.14	4.40762	2.15329	0.0973914
VAMP5	2.6	2.14	4.40762	1.88197	NA
CDKN2AIP	2.7	2.14	4.40762	1.71027	NA
PTPRE	2.5	2.14	4.40762	1.25409	NA
SLC15A2	9.2	2.13	4.37717	2.44034	0.069359
GCN1	9.9	2.13	4.37717	2.04608	0.110559
USP42	2.6	2.13	4.37717	1.96687	NA
RUBCN	4.1	2.13	4.37717	1.89052	0.134783
LRIG3	8.1	2.13	4.37717	1.84132	0.140964
NEDD9	14.7	2.13	4.37717	1.5402	0.202316
TNIP2	7.3	2.13	4.37717	1.23073	0.278153
ZKSCAN1	24.8	2.12	4.34694	3.72172	0.0110963
PIK3AP1	8.9	2.12	4.34694	2.06796	0.108232
HERC1	9.6	2.12	4.34694	2.04725	0.110532
ARMT1	3.4	2.12	4.34694	2.0147	NA
PRPF38A	5.3	2.12	4.34694	1.91932	0.131165
NMT1	8.6	2.12	4.34694	1.84534	0.140761
CX3CL1	6.2	2.12	4.34694	1.75284	0.15806
SLC25A13	4	2.12	4.34694	1.45009	NA
MSR1	2.5	2.12	4.34694	1.41067	NA
CACNA1A	12.4	2.12	4.34694	0.537912	0.597409
TNFSF10	42.8	2.11	4.31691	4.23136	0.00517384
MARCHF6	13.7	2.11	4.31691	3.61954	0.0127096
N4BP1	17.9	2.11	4.31691	2.56402	0.0552963
PCMT1	4.5	2.11	4.31691	1.82588	0.142735
APOL4	8.5	2.11	4.31691	1.76228	0.155669
MINDY3	5.8	2.11	4.31691	1.51893	0.206538
OSER1	3.7	2.1	4.28709	2.70199	NA
DYM	7.3	2.1	4.28709	2.25847	0.0853902
SERPINB8	4.4	2.1	4.28709	1.80262	0.14861
CMTR2	4.2	2.1	4.28709	1.73305	0.161419
DDX10	10.1	2.1	4.28709	1.63021	0.179614
GTDC1	4.2	2.1	4.28709	1.45159	0.227589
FPGT	4.9	2.1	4.28709	1.42483	0.23264
P2RY14	1.8	2.1	4.28709	0.575359	NA
BTBD10	4.4	2.08	4.22807	2.24004	0.0871394
DMXL2	8.9	2.08	4.22807	2.16349	0.0963875
MAPK8	13.2	2.08	4.22807	1.54003	0.202316
CP	23.2	2.07	4.19887	3.4607	0.0161165
MEIS1	9	2.07	4.19887	2.49598	0.0623516
CHCHD7	5.4	2.07	4.19887	2.0821	0.106716
ARHGEF3	10.2	2.07	4.19887	1.73348	0.161419
PPP2R3C	3.4	2.07	4.19887	1.59354	NA
GCA	8	2.06	4.16986	1.87837	0.136418
SNRPD1	5	2.06	4.16986	1.73302	0.161419
TXN2	2.2	2.06	4.16986	1.60052	NA
SLAMF7	2.6	2.06	4.16986	1.14874	NA
UBE2L6	17.7	2.05	4.14106	3.12181	0.0246503
SEM1	5	2.05	4.14106	2.53296	0.0587168
DDX60	26.8	2.05	4.14106	2.49493	0.0623516
BTG2	16.4	2.05	4.14106	2.22409	0.0885323
CWC27	8.7	2.05	4.14106	2.00805	0.116134
INTS6	6	2.05	4.14106	1.91125	0.131981
HAUS4	3.2	2.05	4.14106	1.52042	NA
MRPS23	5.2	2.05	4.14106	1.50556	0.21099
IKZF5	9.9	2.05	4.14106	1.50355	0.211683
DAB2	1.4	2.05	4.14106	1.07456	NA
PCMTD1	15.4	2.04	4.11246	2.75719	0.0433221
GNA13	19.3	2.04	4.11246	2.73948	0.0442537
DNM1L	5.2	2.04	4.11246	2.24755	0.086726
APOBEC3G	2.9	2.04	4.11246	2.18114	NA
MPZL3	4.9	2.04	4.11246	2.15189	0.0973914
SELENOI	5.1	2.04	4.11246	1.71175	0.163283
MED21	4.7	2.04	4.11246	1.65091	0.176895
ELP4	8.2	2.04	4.11246	1.33188	0.250773
ZC3HAV1	17.4	2.03	4.08405	3.90916	0.00866778
CLEC2B	7.8	2.03	4.08405	2.25953	0.0853902
CCDC91	6.1	2.03	4.08405	2.19143	0.0932464
PLA2G4A	3.2	2.03	4.08405	1.68871	NA
KRT24	1.2	2.03	4.08405	0.999388	NA
LST1	1	2.03	4.08405	0.849152	NA
TMSB10	47.4	2.02	4.05584	4.84466	0.00184666
MED13	26.3	2.02	4.05584	3.664	0.011847
POGZ	6	2.02	4.05584	2.41555	0.0717944
FGD6	4.4	2.02	4.05584	1.85962	0.138929
CD38	11.2	2.02	4.05584	1.78689	0.152374
FOXN2	3.7	2.02	4.05584	1.74925	NA
INTS14	3.8	2.02	4.05584	1.65024	NA
OAS1	50.1	2.01	4.02782	2.62535	0.0515743
SSX2IP	6.9	2.01	4.02782	2.15177	0.0973914
USP28	2.2	2.01	4.02782	1.23589	NA
CNOT2	7.1	2	4	3.12317	0.0246503
NUB1	17.9	2	4	2.67444	0.0488084
RPAP2	11.1	2	4	1.72144	0.162227
RARA	2.7	2	4	1.45993	NA
CCR5	4.9	2	4	1.01795	0.351316
UQCRB	15.5	1.99	3.97237	2.64862	0.0499655
KCTD10	5.7	1.99	3.97237	1.79914	0.149525
MS4A6A	3.5	1.99	3.97237	1.49292	NA
NCDN	2.6	1.99	3.97237	1.47752	NA
PHF12	5	1.99	3.97237	1.33335	0.250773
ESRP1	13.5	1.98	3.94493	3.04688	0.02769
RPE	4.1	1.98	3.94493	1.72699	0.162227
GPR160	3.1	1.98	3.94493	1.60706	NA
FAM174B	4.1	1.98	3.94493	1.40984	0.235
LGALS17A	0.9	1.98	3.94493	0.645656	NA
COBL	6.6	1.97	3.91768	2.13899	0.0989021
IRF7	7.4	1.97	3.91768	1.6848	0.168935
CD68	2.1	1.97	3.91768	1.4971	NA
UPF1	15.9	1.96	3.89062	3.2066	0.0220041
USP15	16.4	1.96	3.89062	2.86982	0.0372828
GCH1	9.5	1.96	3.89062	1.96066	0.124485
PPIP5K2	10.9	1.96	3.89062	1.91894	0.131165
MED24	4.3	1.96	3.89062	1.87738	0.136418
CLDN12	4.6	1.96	3.89062	1.72709	0.162227
MRPS18C	5.2	1.96	3.89062	1.68314	0.169032
VANGL1	6.9	1.96	3.89062	1.21923	0.280863
MFHAS1	5.2	1.96	3.89062	1.14542	0.305371
ATXN7	9.2	1.95	3.86375	2.8019	0.041109
MT2A	14.8	1.95	3.86375	2.70774	0.0465005
IER3IP1	4.2	1.95	3.86375	1.95988	0.124485
MED12	5.7	1.95	3.86375	1.53476	0.202718
BMPR1B	3.4	1.95	3.86375	1.40473	NA
G0S2	22.8	1.95	3.86375	1.02078	0.350373
GTPBP10	5.6	1.94	3.83706	1.67018	0.17165
SDR42E1	7.5	1.94	3.83706	1.5336	0.202982
MTPAP	2.8	1.94	3.83706	1.3021	NA
SLC30A5	4.1	1.94	3.83706	1.23788	0.277698
CMC1	3.9	1.94	3.83706	1.22652	NA
LYN	38.9	1.93	3.81055	3.23426	0.0209919
PRPS2	5.9	1.93	3.81055	2.43731	0.0694396
CXCL8	67.2	1.93	3.81055	2.17811	0.0940669
CEP43	9.2	1.93	3.81055	1.74866	0.159305
WIPI1	3	1.93	3.81055	1.72001	NA
PRMT5	3.2	1.93	3.81055	1.6781	NA
STXBP5	14.7	1.93	3.81055	1.61316	0.184808
SC5D	5.2	1.93	3.81055	1.52321	0.205827
WHAMM	3.9	1.93	3.81055	1.36193	NA
PRCP	3.7	1.93	3.81055	1.29928	NA
SPPL3	2.1	1.93	3.81055	1.0264	NA
LINC01559	2.4	1.93	3.81055	1.02293	NA
MTUS1	24.7	1.92	3.78423	3.12305	0.0246503
UBE2K	20.5	1.92	3.78423	2.32946	0.0790163
CYB5R4	7.5	1.92	3.78423	1.63147	0.179614
MARK1	7.8	1.92	3.78423	1.51271	0.208385
ENSG00000291221	2.9	1.92	3.78423	0.52264	NA
PTP4A1	19.2	1.91	3.75809	3.70297	0.0114528
USP37	3.8	1.91	3.75809	1.60274	NA
PIM1	2.7	1.91	3.75809	1.58101	NA
SPOUT1	3.6	1.91	3.75809	1.04801	NA
NWD1	33.6	1.9	3.73213	2.05197	0.110146
EHD3	3.7	1.9	3.73213	0.986192	NA
PPP4R1	16.7	1.89	3.70635	3.43258	0.016922
STAT1	76.8	1.89	3.70635	3.43155	0.016922
LMO4	12.7	1.89	3.70635	3.41358	0.0174693
HMGN4	3	1.89	3.70635	1.64648	NA
PRELID1	8.9	1.89	3.70635	1.60696	0.185804
CASP8AP2	3.7	1.89	3.70635	1.58832	NA
PIK3R4	1.7	1.89	3.70635	1.23101	NA
CDC73	15.3	1.88	3.68075	2.07268	0.107827
SREK1IP1	3.4	1.88	3.68075	1.7149	NA
CYB5A	6	1.88	3.68075	1.69628	0.165877
MANF	2.4	1.88	3.68075	1.32454	NA
THEMIS2	3	1.88	3.68075	0.998497	NA
NCOA7	30	1.87	3.65533	2.38774	0.0736584
CLDND1	4.4	1.87	3.65533	1.68954	0.168133
PTPN4	12	1.87	3.65533	1.08699	0.325321
TBC1D23	7.1	1.86	3.63008	2.72944	0.0448553
PIK3CA	7	1.86	3.63008	2.27142	0.084321
SNHG14	15.7	1.86	3.63008	1.85876	0.138929
NFYA	2.4	1.86	3.63008	1.78053	NA
MSANTD4	7.4	1.86	3.63008	1.71414	0.162932
SHFL	5.4	1.86	3.63008	1.68109	0.169052
BAP1	3.9	1.86	3.63008	1.44228	NA
SLFN12	2.8	1.86	3.63008	1.34831	NA
MARK4	1.8	1.86	3.63008	1.07863	NA
CCT7	10.6	1.85	3.605	2.38875	0.0736584
ARL5A	12.5	1.85	3.605	2.19626	0.0927761
WWP1	7.5	1.85	3.605	2.06336	0.108908
FYTTD1	20.6	1.85	3.605	2.01993	0.114618
UNC93B1	6.5	1.85	3.605	1.78294	0.152546
ELMO2	4.5	1.85	3.605	1.719	0.162227
SMC6	7	1.85	3.605	1.58478	0.19095
LRP6	3.7	1.85	3.605	1.46011	NA
APAF1	5.2	1.85	3.605	1.28247	0.26521
RHOU	10	1.84	3.5801	2.84717	0.0380247
LGALS9	16.9	1.84	3.5801	2.60913	0.0528694
FASTK	1.3	1.84	3.5801	1.37742	NA
TEX261	5.2	1.84	3.5801	1.28742	0.264497
PCGF5	23.8	1.83	3.55537	3.51509	0.0152048
CAPZA2	18.8	1.83	3.55537	3.37381	0.0186499
STK38L	12	1.83	3.55537	2.3896	0.0736584
NFIL3	7	1.83	3.55537	1.67429	0.170849
FTSJ3	3.9	1.83	3.55537	1.58343	NA
CXCL6	7.7	1.83	3.55537	1.53758	0.202528
H4C13	2	1.83	3.55537	1.16684	NA
ERO1B	1.9	1.83	3.55537	1.00034	NA
ADAM10	15.1	1.82	3.53081	1.92378	0.130557
BSPRY	2.6	1.82	3.53081	1.66628	NA
ZNF766	3.6	1.82	3.53081	1.59323	NA
GTF2H2C	2.6	1.82	3.53081	0.991783	NA
SAR1A	13.6	1.81	3.50642	2.94434	0.0326467
KIAA0513	7.1	1.81	3.50642	2.60084	0.0534122
LITAF	53.6	1.81	3.50642	2.13914	0.0989021
CWC22	3.3	1.81	3.50642	1.74425	NA
SMDT1	3.3	1.81	3.50642	1.55829	NA
PDSS2	2.8	1.81	3.50642	1.45864	NA
PSKH1	7.2	1.81	3.50642	1.45688	0.226503
ITCH	12.9	1.8	3.4822	2.82027	0.0396122
GATAD2B	5.9	1.8	3.4822	2.2581	0.0853902
PPP1R18	3.3	1.8	3.4822	1.38597	NA
ORC3	2.2	1.8	3.4822	1.21527	NA
CORO1A	8.1	1.8	3.4822	1.03697	0.344412
C7orf25	1.1	1.8	3.4822	0.742971	NA
EVI2A	3.4	1.8	3.4822	0.572059	NA
MOB1A	23.6	1.79	3.45815	3.23736	0.0209919
WDFY1	18.8	1.79	3.45815	2.91403	0.0340481
TGM2	13.8	1.79	3.45815	2.41079	0.0720498
KDM3A	7.6	1.79	3.45815	1.69903	0.165643
MR1	6.9	1.79	3.45815	1.62951	0.179614
DCP1A	4.9	1.79	3.45815	1.40135	0.235592
PDHA1	2.5	1.79	3.45815	1.31653	NA
BTN3A3	2.4	1.79	3.45815	1.09808	NA
PARP14	48.6	1.78	3.43426	4.51428	0.00326831
GGNBP2	13	1.78	3.43426	2.46898	0.06518
ERC1	11.5	1.78	3.43426	2.32334	0.0790765
ARID4A	6.5	1.78	3.43426	2.28867	0.0831693
MID2	7.4	1.78	3.43426	1.88345	0.135885
RPL38	10.9	1.78	3.43426	1.8518	0.139659
SLC37A1	7.1	1.78	3.43426	1.70996	0.163414
ATG16L1	4.1	1.78	3.43426	1.25705	0.272427
ABHD18	1.3	1.78	3.43426	1.12383	NA
BBS10	1.3	1.78	3.43426	0.933418	NA
SP100	36.1	1.77	3.41054	2.56613	0.0552963
ENC1	11.4	1.77	3.41054	2.02934	0.112969
CAB39L	5.4	1.77	3.41054	1.98964	0.118648
SCNN1A	11	1.77	3.41054	1.94096	0.128192
PARP6	4.8	1.77	3.41054	1.53985	0.202316
DPF2	4	1.77	3.41054	1.52882	0.204384
DPYS	2.1	1.77	3.41054	0.845322	NA
MCTP2	8	1.76	3.38698	2.2792	0.084321
ASXL2	16.1	1.76	3.38698	2.03338	0.112194
SNX13	10.6	1.76	3.38698	1.79182	0.151781
CDKN2B	8.2	1.76	3.38698	1.64064	0.178661
LY6E	14.3	1.75	3.36359	3.28988	0.020123
TBK1	7.9	1.75	3.36359	2.01289	0.11539
ZNF277	4.1	1.75	3.36359	1.64644	0.177883
RPS6KA1	3.6	1.75	3.36359	1.46714	NA
GSTO1	2.3	1.75	3.36359	1.29846	NA
CCDC71L	5.2	1.75	3.36359	1.26889	0.26931
VWA8	7.1	1.75	3.36359	1.19698	0.287934
SUMO1	9.4	1.74	3.34035	2.85726	0.0375511
CMPK2	27.5	1.74	3.34035	2.76623	0.0430665
RC3H2	17.5	1.74	3.34035	2.58833	0.0547227
RN7SL4P	4.3	1.74	3.34035	2.09111	0.106222
NMD3	5.9	1.74	3.34035	1.88664	0.135428
CTBP2	14.2	1.74	3.34035	1.87456	0.136418
PNPO	3.1	1.74	3.34035	1.31538	NA
ZBTB34	4.5	1.74	3.34035	1.2678	0.269506
SKA2	4.8	1.74	3.34035	1.24024	0.27672
CREB5	3.9	1.74	3.34035	0.795708	NA
SDCBP	30.9	1.73	3.31728	3.47961	0.0158826
OSBPL2	5.9	1.73	3.31728	2.34183	0.0776104
RAB3GAP1	10.5	1.73	3.31728	2.19567	0.0927761
TCF4	9.4	1.73	3.31728	2.15271	0.0973914
MXD1	33.8	1.73	3.31728	1.96047	0.124485
ABL1	6.3	1.73	3.31728	1.92847	0.130004
KDM1B	10.2	1.73	3.31728	1.72065	0.162227
CEP97	4.2	1.73	3.31728	1.70672	0.164361
SRFBP1	3.5	1.73	3.31728	1.5079	NA
RAB35	4.8	1.73	3.31728	1.40415	0.23517
PPWD1	3	1.73	3.31728	1.35391	NA
PIK3C3	8.1	1.73	3.31728	1.34187	0.249981
SPRED1	8.6	1.73	3.31728	1.25172	0.274224
HMGB3	11.3	1.73	3.31728	1.13936	0.307573
NSL1	9.4	1.73	3.31728	1.0474	0.342302
CD14	3.5	1.73	3.31728	0.803562	NA
B2M	179.9	1.72	3.29436	3.82126	0.00960522
SMAD1	5.6	1.72	3.29436	1.83359	0.142031
USP11	5.2	1.72	3.29436	1.63604	0.179288
TBC1D16	7.8	1.72	3.29436	1.38369	0.239573
FARSB	3.4	1.72	3.29436	1.35267	NA
CDH26	3.7	1.72	3.29436	1.22046	NA
B4GALT2	1.2	1.72	3.29436	1.087	NA
PAPSS1	9.3	1.71	3.27161	3.20797	0.0220041
BMI1	9	1.71	3.27161	2.27112	0.084321
PTPN13	34.1	1.71	3.27161	1.87896	0.136418
DPY30	3	1.71	3.27161	1.77331	NA
SPATA13	24.7	1.71	3.27161	1.6057	0.186031
DYRK3	8.2	1.71	3.27161	1.36065	0.246504
FECH	4.4	1.71	3.27161	1.33069	0.250773
FBXO25	6.2	1.71	3.27161	1.27914	0.265994
WDR3	4.7	1.71	3.27161	1.21471	0.282915
NAA60	5.3	1.71	3.27161	1.13254	0.310348
CD274	5.2	1.71	3.27161	1.03943	0.344381
ACAD11	2.3	1.71	3.27161	1.02348	NA
CHST11	2.2	1.71	3.27161	0.921525	NA
CYRIA	2.7	1.71	3.27161	0.890801	NA
EIF4E	6.9	1.7	3.24901	2.34825	0.0775368
CFH	6.9	1.7	3.24901	2.15248	0.0973914
PAK1	9.8	1.7	3.24901	2.05001	0.110373
OS9	11.8	1.7	3.24901	1.99392	0.118303
ASRGL1	7.8	1.7	3.24901	1.77384	0.153856
PTCD3	5.7	1.7	3.24901	1.38805	0.238692
HNF4G	2	1.7	3.24901	1.24501	NA
ZNF490	2.1	1.7	3.24901	0.866502	NA
NCF1	4.5	1.7	3.24901	0.599746	0.557194
HDLBP	58.6	1.69	3.22657	2.8623	0.0375087
MAX	11.4	1.69	3.22657	2.39955	0.0733969
CYCS	12	1.69	3.22657	2.17407	0.0945961
FRMD4B	11.9	1.69	3.22657	1.95704	0.125017
NCK1	4.4	1.69	3.22657	1.62949	0.179614
TMEM254	3.3	1.69	3.22657	1.42699	NA
CHORDC1	5.7	1.69	3.22657	1.41908	0.233899
TRIM5	4.7	1.69	3.22657	1.33617	0.250388
SERPING1	2.3	1.69	3.22657	0.954958	NA
OTUD4	19.4	1.68	3.20428	2.4802	0.0640062
BLZF1	7.4	1.68	3.20428	2.24719	0.086726
SENP5	5.4	1.68	3.20428	2.04181	0.110868
NBAS	5.1	1.68	3.20428	1.81127	0.146228
REXO2	4	1.68	3.20428	1.40752	0.235
ELP1	10.2	1.68	3.20428	1.37145	0.243749
LGMN	2	1.68	3.20428	1.35093	NA
AQP4-AS1	5	1.68	3.20428	0.903728	0.398029
ARPC5	19.9	1.67	3.18215	2.93958	0.0326467
H4C8	8.5	1.67	3.18215	1.98066	0.120021
PPP2R1B	4.8	1.67	3.18215	1.89723	0.132993
LIPA	5.8	1.67	3.18215	1.77497	0.153762
TSPAN17	3.2	1.67	3.18215	1.57688	NA
FREM2	3.5	1.67	3.18215	1.27006	NA
BRD7	7	1.66	3.16017	2.2259	0.0884248
DAD1	3.5	1.66	3.16017	1.80201	NA
STK17A	5.7	1.66	3.16017	1.69989	0.165643
MMUT	4.1	1.66	3.16017	1.65642	0.17633
SEC14L1	42.6	1.66	3.16017	1.56826	0.19474
UBA6	19.1	1.66	3.16017	1.37931	0.240749
CRCP	4.8	1.66	3.16017	1.36614	0.245804
RABL3	4.6	1.66	3.16017	1.34383	0.249981
IFNAR2	4.3	1.66	3.16017	1.02127	0.350373
HYCC2	6.9	1.65	3.13834	1.98348	0.119518
MOCS2	3.5	1.65	3.13834	1.6523	NA
ERGIC2	8.7	1.65	3.13834	1.2957	0.262377
CD163	1.8	1.65	3.13834	0.653537	NA
ZNF217	12.2	1.64	3.11666	2.60337	0.0533287
TNFAIP8	11.3	1.64	3.11666	2.07207	0.107827
TTC39B	7.1	1.64	3.11666	1.93079	0.129884
SCYL2	16.8	1.64	3.11666	1.91234	0.131981
FAM8A1	10	1.64	3.11666	1.77068	0.153915
MCM3AP	11.7	1.64	3.11666	1.72112	0.162227
PNN	18.5	1.64	3.11666	1.62767	0.180095
MTHFD2	8.9	1.64	3.11666	1.55036	0.200523
APPBP2	10	1.64	3.11666	1.51716	0.207098
HPS4	8.6	1.64	3.11666	1.45836	0.226503
DDX47	4.7	1.64	3.11666	1.44819	0.228105
TMX3	3.1	1.64	3.11666	0.950061	NA
FN1	3.7	1.64	3.11666	0.845218	NA
SUV39H2	1.1	1.64	3.11666	0.829744	NA
RNF213	73.3	1.63	3.09513	2.2783	0.084321
ARID4B	17	1.63	3.09513	2.16877	0.0954909
CPSF7	4.9	1.63	3.09513	1.43807	0.230259
PTPN6	4.1	1.63	3.09513	1.17739	0.296016
IL10RB	3.7	1.63	3.09513	1.14678	NA
HLA-DQB1	5.8	1.63	3.09513	1.03435	0.345916
TIMM10B	6.2	1.62	3.07375	2.34018	0.0776104
TRIM25	25.6	1.62	3.07375	2.13749	0.0989021
SEC24D	8.5	1.62	3.07375	2.076	0.107711
SUPT4H1	13.4	1.62	3.07375	1.77984	0.152605
ATG5	4.5	1.62	3.07375	1.74376	0.160541
PALM2AKAP2	7.4	1.62	3.07375	1.65417	0.176895
RFX3	33	1.62	3.07375	1.44581	0.228237
DNAJC15	7.1	1.62	3.07375	1.31886	0.254155
LBR	3.9	1.62	3.07375	0.966175	NA
SSR1	11.3	1.61	3.05252	2.02154	0.114467
AFF1	27.2	1.61	3.05252	1.85684	0.139269
SRPK2	9.1	1.61	3.05252	1.7578	0.156543
ERBB3	6.1	1.61	3.05252	1.47602	0.220218
CSTF2T	2.8	1.61	3.05252	1.47418	NA
CARF	2.2	1.61	3.05252	1.14474	NA
MAPRE2	2.3	1.61	3.05252	1.06746	NA
CXCL2	1.7	1.61	3.05252	1.06146	NA
VCF2	2.5	1.61	3.05252	0.988846	NA
LYSMD2	3.3	1.61	3.05252	0.944395	NA
CD2AP	14.6	1.6	3.03143	3.27381	0.020123
CCND1	19.3	1.6	3.03143	2.68847	0.047695
ENSG00000294961	13.8	1.6	3.03143	2.65313	0.0496683
PTP4A2	34.7	1.6	3.03143	2.01644	0.114721
MRTFB	20.4	1.6	3.03143	1.91605	0.131469
RARS1	12.4	1.6	3.03143	1.87569	0.136418
ZFYVE16	11.1	1.6	3.03143	1.87502	0.136418
ZNF189	3.5	1.6	3.03143	1.8069	NA
SCIN	8.1	1.6	3.03143	1.78061	0.152605
APOL2	11.7	1.6	3.03143	1.77599	0.153684
LUC7L3	10.5	1.6	3.03143	1.63177	0.179614
LIN54	5.9	1.6	3.03143	1.21426	0.282947
VPS26C	11.3	1.6	3.03143	1.18928	0.290332
SRGAP2B	4.7	1.6	3.03143	1.14752	0.304674
CNST	7	1.6	3.03143	1.11801	0.31484
NOMO3	4	1.6	3.03143	1.03728	0.344412
DNAJC27	2	1.6	3.03143	0.999142	NA
EVI2B	12.6	1.6	3.03143	0.742067	0.476677
RPS4Y1	2.6	1.6	3.03143	0.375017	NA
FAM13B	8.2	1.59	3.01049	2.18531	0.0934923
TMEM183A	10.6	1.59	3.01049	1.96022	0.124485
RIPOR2	14.7	1.59	3.01049	1.85535	0.139468
RBMXL1	4.3	1.59	3.01049	1.73335	0.161419
GALNT1	5.5	1.59	3.01049	1.63846	0.178661
ATXN3	5.6	1.59	3.01049	0.981862	0.366347
ADCY9	2.5	1.59	3.01049	0.880094	NA
NOD2	1.8	1.59	3.01049	0.797391	NA
KLF6	23.2	1.58	2.9897	2.27242	0.084321
NR3C1	8.6	1.58	2.9897	2.0418	0.110868
DNAJB2	5.1	1.58	2.9897	1.71757	0.162227
ATP5PD	5.9	1.58	2.9897	1.57944	0.192193
RASSF5	7.8	1.58	2.9897	1.542	0.202316
GMPR2	6	1.58	2.9897	1.34663	0.249981
MCRS1	2.6	1.58	2.9897	1.16518	NA
POLQ	3.2	1.58	2.9897	1.11437	NA
KYNU	11.1	1.58	2.9897	1.10147	0.320737
DLGAP4	7.7	1.58	2.9897	1.09159	0.323945
UQCRQ	7.2	1.58	2.9897	0.900371	0.399089
FGF14	7.4	1.58	2.9897	0.799696	0.445166
SDHAP1.1	5	1.58	2.9897	0.566923	0.580216
CASP1	7.7	1.57	2.96905	2.31665	0.0796111
SPATS2L	20.7	1.57	2.96905	2.29499	0.0824995
RBMS2	17.3	1.57	2.96905	2.05482	0.110038
TENT5A	14.6	1.57	2.96905	2.03811	0.111517
ZNF148	14.1	1.57	2.96905	1.98668	0.119187
ZCCHC2	7.9	1.57	2.96905	1.86473	0.138136
PTPN2	3.6	1.57	2.96905	1.49255	NA
SCGB1A1	5.9	1.57	2.96905	1.42965	0.231737
PPP1R13B	12.6	1.57	2.96905	1.12277	0.313213
TSPOAP1	3.1	1.57	2.96905	1.11613	NA
PAICS	3.7	1.57	2.96905	1.08865	NA
MNDA	18.5	1.57	2.96905	1.01156	0.354562
SLC7A11	3.3	1.57	2.96905	0.988814	NA
SDAD1	4.4	1.56	2.94854	1.8298	0.142263
NCBP2	7.4	1.56	2.94854	1.78381	0.152546
KITLG	9.2	1.56	2.94854	1.60251	0.186076
GRAMD1C	5.2	1.56	2.94854	1.40229	0.23536
GGCT	2.2	1.56	2.94854	1.33273	NA
ENSG00000289341	1.9	1.56	2.94854	0.270673	NA
PSMF1	7.3	1.55	2.92817	2.57859	0.0550543
TARDBP	9.4	1.55	2.92817	2.41335	0.0718917
EIF3M	9	1.55	2.92817	2.29868	0.0820665
NAB1	8.4	1.55	2.92817	2.12124	0.100883
KDM7A	22.7	1.55	2.92817	1.67594	0.170476
FGD4	7.4	1.55	2.92817	1.40861	0.235
RTCA	2.2	1.55	2.92817	1.3878	NA
UBA5	3.4	1.55	2.92817	1.14003	NA
LSM7	1.3	1.55	2.92817	0.993535	NA
ELOA	6.8	1.54	2.90795	2.00144	0.117088
ARHGAP26	10.6	1.54	2.90795	1.57349	0.193717
COPS6	6.8	1.54	2.90795	1.53189	0.203501
LEO1	4.4	1.54	2.90795	1.50286	0.211735
CCND3	9.6	1.54	2.90795	1.44618	0.228237
COQ10B	5.5	1.54	2.90795	1.42302	0.23264
RIOX2	2.6	1.54	2.90795	1.37161	NA
CDC27	12.9	1.54	2.90795	1.32732	0.251499
BET1	3	1.54	2.90795	1.32284	NA
ODAD2	9.8	1.54	2.90795	1.31626	0.254444
THRB	5.7	1.54	2.90795	1.14801	0.304674
UPRT	2.6	1.54	2.90795	1.13849	NA
MLLT10	4.6	1.54	2.90795	1.10502	0.319932
GRAMD1B	4.5	1.54	2.90795	1.03063	0.347126
SENP1	3.6	1.54	2.90795	1.01197	NA
RAB9A	2.5	1.54	2.90795	0.97458	NA
GNAL	4.3	1.54	2.90795	0.848033	0.42316
GNG10	6.9	1.53	2.88786	1.9987	0.117507
SCARB2	10.1	1.53	2.88786	1.86095	0.138786
MARK2	8.6	1.53	2.88786	1.7103	0.163414
ACTR6	2.8	1.53	2.88786	1.42807	NA
POLE3	6.1	1.53	2.88786	1.39211	0.238692
CNNM2	5.9	1.53	2.88786	1.24117	0.27672
C2orf49	2.9	1.53	2.88786	1.05667	NA
PSMC3	5.2	1.52	2.86791	1.83112	0.142104
SF3A1	9.9	1.52	2.86791	1.63988	0.178661
UCHL5	3.2	1.52	2.86791	1.56679	NA
ESD	2.3	1.52	2.86791	1.37559	NA
PGGT1B	10	1.52	2.86791	1.36316	0.245927
FBXO8	4	1.52	2.86791	1.35892	0.246504
MUC15	4.1	1.52	2.86791	1.34065	0.249981
ADAM28	14.9	1.52	2.86791	1.33342	0.250773
MICOS10	10.2	1.52	2.86791	1.25123	0.274269
CCDC60	3.1	1.52	2.86791	1.23888	NA
BCL2L15	3.8	1.52	2.86791	1.09934	NA
PDK4	2.2	1.52	2.86791	1.05512	NA
FAM193A	3.5	1.52	2.86791	1.02441	NA
MTERF2	2.4	1.52	2.86791	0.972801	NA
C15orf48	3.7	1.52	2.86791	0.91555	NA
WDR81	2.6	1.52	2.86791	0.895064	NA
CSF3R	9.2	1.52	2.86791	0.789464	0.450723
NBEA	15.9	1.51	2.8481	2.381	0.0738943
EFR3A	19.5	1.51	2.8481	2.18171	0.0940034
ALS2	6.8	1.51	2.8481	1.88183	0.136089
CDH1	7.5	1.51	2.8481	1.87215	0.136622
ZNF654	5	1.51	2.8481	1.7816	0.152546
NOL7	5.8	1.51	2.8481	1.73568	0.161419
MSMB	19.3	1.51	2.8481	1.63426	0.179288
RNF185	3.9	1.51	2.8481	1.58159	NA
LARP7	8.1	1.51	2.8481	1.56693	0.194977
BTRC	7.4	1.51	2.8481	1.29737	0.261908
SEC61G	2.9	1.51	2.8481	1.1478	NA
NLRC5	6.1	1.51	2.8481	1.11744	0.314996
KATNAL2	2.4	1.51	2.8481	1.08885	NA
RBPMS	2.6	1.51	2.8481	1.00502	NA
FAM217B	6.6	1.51	2.8481	0.996393	0.360593
RLIG1	3.1	1.51	2.8481	0.861586	NA
NEURL4	2.4	1.51	2.8481	0.647833	NA
EXOC5	12.8	1.5	2.82843	2.85227	0.0377822
SSB	9.6	1.5	2.82843	2.42147	0.0716211
METAP2	11.4	1.5	2.82843	1.60341	0.186076
UBR5	29.8	1.5	2.82843	1.48182	0.219019
CSNK2A2	7.6	1.5	2.82843	1.43743	0.230259
DCLRE1C	3.7	1.5	2.82843	1.22512	NA
COPS5	2.9	1.5	2.82843	1.1384	NA
TRAPPC1	2.9	1.5	2.82843	1.09221	NA
TFIP11	4.1	1.5	2.82843	1.08592	0.325871
BAK1	2.3	1.5	2.82843	1.0347	NA
SNHG6	5.6	1.5	2.82843	0.975322	0.369069
SVIL-AS1.1	7.5	1.5	2.82843	0.951454	0.377509
FAM76B	1.8	1.5	2.82843	0.819535	NA
ISY1-RAB43	0.9	1.5	2.82843	0.199794	NA
RAB7A	23.2	1.49	2.80889	3.18784	0.0225005
KPNB1	25.8	1.49	2.80889	2.50603	0.0617355
H3-3B	122.2	1.49	2.80889	2.09085	0.106222
PTPA	8.2	1.49	2.80889	1.94066	0.128192
SELENOT	7	1.49	2.80889	1.59869	0.187118
BCL10	5.5	1.49	2.80889	1.58359	0.191129
NDUFC2	4.7	1.49	2.80889	1.57459	0.193509
RAP2C	4.1	1.49	2.80889	1.40401	0.23517
MCFD2	6	1.49	2.80889	1.23347	0.277752
IFT25	2.7	1.49	2.80889	1.20573	NA
ITPR1	5.9	1.49	2.80889	1.13542	0.309096
TRMT1L	6.8	1.49	2.80889	1.08552	0.325913
GPATCH4	3.1	1.49	2.80889	1.08316	NA
PRPF3	3	1.49	2.80889	0.838858	NA
E2F5	1.8	1.49	2.80889	0.79766	NA
CCDC25	9.9	1.48	2.78949	1.4871	0.217811
DHX29	5.8	1.48	2.78949	1.13799	0.308285
WLS	2.8	1.48	2.78949	0.86905	NA
ZNF816	2.2	1.48	2.78949	0.788524	NA
S100P	22.2	1.47	2.77022	2.35485	0.0768504
NUP214	7.7	1.47	2.77022	1.56188	0.196695
PEAK1	17.8	1.47	2.77022	1.51465	0.207817
ZNF532	3.8	1.47	2.77022	1.15756	NA
MRPL49	7.7	1.47	2.77022	1.03859	0.344412
RBM43	2.4	1.47	2.77022	1.03302	NA
TRIP13	1.4	1.47	2.77022	0.663634	NA
CDC26	3.9	1.46	2.75108	1.84886	NA
RIMKLB	6.2	1.46	2.75108	1.33681	0.250388
SIPA1L3	6	1.46	2.75108	1.2949	0.262589
SVIP	6.7	1.46	2.75108	1.26542	0.270151
CLK1	6.5	1.46	2.75108	1.23851	0.277559
EGR1	12.2	1.46	2.75108	1.22467	0.280118
SHC1	7.6	1.46	2.75108	1.1026	0.320501
CAPN7	14.4	1.46	2.75108	1.04396	0.343461
RIOK1	1.9	1.46	2.75108	1.0409	NA
ZEB2	4.9	1.46	2.75108	1.00104	0.35828
CDK9	6	1.46	2.75108	0.944365	0.380905
SLC26A4-AS1	1.8	1.46	2.75108	0.710416	NA
APPL1	9	1.45	2.73208	1.94869	0.127158
ACSL3	7	1.45	2.73208	1.71842	0.162227
ELF2	9.1	1.45	2.73208	1.41776	0.234325
USP33	9.7	1.45	2.73208	1.30588	0.258429
CCDC28A	4	1.45	2.73208	1.29941	0.261764
SCAMP2	4.6	1.45	2.73208	1.29681	0.261978
LPAR6	2.7	1.45	2.73208	1.12884	NA
GTPBP8	1.7	1.45	2.73208	0.893035	NA
PSMA6	14.1	1.44	2.71321	2.10643	0.103249
SPOPL	8.5	1.44	2.71321	1.6024	0.186076
RALGPS2	11.9	1.44	2.71321	1.54933	0.200523
POU2F1	9.8	1.44	2.71321	1.53529	0.202718
GUCD1	7.8	1.44	2.71321	1.52768	0.204606
CASP4	12.2	1.44	2.71321	1.44677	0.228237
KBTBD2	4.7	1.44	2.71321	0.974871	0.369196
PARP3	1.5	1.44	2.71321	0.880425	NA
THADA	10.8	1.44	2.71321	0.86833	0.411729
SFXN2	2.8	1.44	2.71321	0.780927	NA
GPNMB	3.3	1.44	2.71321	0.695839	NA
RPL36A	11.5	1.43	2.69447	2.34716	0.0775368
DDX23	9.3	1.43	2.69447	2.08308	0.106716
TDP2	5.8	1.43	2.69447	2.08303	0.106716
TIA1	6.5	1.43	2.69447	1.38915	0.238692
TAF13	8	1.43	2.69447	1.27487	0.26701
INO80	15.4	1.43	2.69447	1.16656	0.298985
LEPROT	6.4	1.43	2.69447	1.12982	0.310994
HPS5	3	1.43	2.69447	1.10887	NA
CHD1L	2.1	1.43	2.69447	1.01791	NA
MTNAP1	4.2	1.43	2.69447	0.956204	0.375016
BICD1	2.4	1.43	2.69447	0.944545	NA
GRWD1	3.1	1.43	2.69447	0.943202	NA
KLHL15	4.7	1.43	2.69447	0.915436	0.392357
WDR44	3.6	1.43	2.69447	0.76707	NA
FCAR	1.5	1.43	2.69447	0.493639	NA
TUT7	9.2	1.42	2.67586	1.78921	0.152128
NAV2	15.5	1.42	2.67586	1.76507	0.155179
AARS1	5.3	1.42	2.67586	1.65184	0.176895
EIF2S1	12.7	1.42	2.67586	1.542	0.202316
H4C12	25.2	1.42	2.67586	1.48014	0.21919
BNIP2	4.8	1.42	2.67586	1.47815	0.219659
MED1	9.2	1.42	2.67586	1.43337	0.23113
LINC00511	3.2	1.42	2.67586	1.33393	NA
COA3	2.3	1.42	2.67586	1.14196	NA
SRPX2	3.4	1.42	2.67586	0.827887	NA
XPO1	15.9	1.41	2.65737	2.61572	0.0525037
PSME2	7.5	1.41	2.65737	2.11701	0.101599
ZRANB2	6.5	1.41	2.65737	1.70025	0.165643
SLC30A7	4.5	1.41	2.65737	1.44262	0.229404
RAB8A	8.3	1.41	2.65737	1.38987	0.238692
GYG1	5.4	1.41	2.65737	1.29001	0.264475
ERRFI1	7.2	1.41	2.65737	1.2885	0.264497
STX4	2.8	1.41	2.65737	1.1174	NA
LAPTM4B	3	1.41	2.65737	1.08259	NA
NOC3L	2.3	1.41	2.65737	1.05963	NA
OSBPL6	5.5	1.41	2.65737	1.03847	0.344412
IVD	3.5	1.41	2.65737	1.03628	NA
NOMO1	4	1.41	2.65737	1.00141	0.358237
WARS2	1.7	1.41	2.65737	0.97523	NA
PDAP1	7.5	1.4	2.63902	1.80592	0.147763
SELENOK	8.2	1.4	2.63902	1.29245	0.263801
NIPA2	3.1	1.4	2.63902	1.27337	NA
TRPC4AP	3	1.4	2.63902	1.23085	NA
SNAPIN	3	1.4	2.63902	1.19303	NA
MTMR14	2.7	1.4	2.63902	1.14479	NA
PLEKHH1	6.8	1.4	2.63902	1.09891	0.322114
PRKCE	8.1	1.4	2.63902	0.985161	0.36434
GNL1	4	1.4	2.63902	0.965261	0.372692
MGAT4A	6.7	1.4	2.63902	0.957842	0.374515
INTS2	3.4	1.4	2.63902	0.743102	NA
SCARNA10	1.6	1.4	2.63902	0.563995	NA
TRIM14	9.8	1.39	2.62079	2.06185	0.109015
ZNF146	5.1	1.39	2.62079	1.5461	0.201475
ATP2C1	7.5	1.39	2.62079	1.44784	0.228105
SF3B3	10	1.39	2.62079	1.35422	0.247683
SPECC1L	11.6	1.39	2.62079	1.26362	0.270498
DNPEP	3.8	1.39	2.62079	1.14226	NA
STAT5A	1.9	1.39	2.62079	0.934778	NA
CTNNBL1	4.1	1.39	2.62079	0.933309	0.382978
OCIAD2	2.1	1.39	2.62079	0.932505	NA
PAG1	2.3	1.39	2.62079	0.563053	NA
SUGT1	11	1.38	2.60268	1.90517	0.132225
TPD52	15.5	1.38	2.60268	1.8357	0.141775
PSMG2	3.7	1.38	2.60268	1.64599	NA
REEP3	6.8	1.38	2.60268	1.56809	0.19474
TPGS2	8.8	1.38	2.60268	1.47976	0.21919
HERC4	4.3	1.38	2.60268	1.37962	0.240749
VMP1	13.6	1.38	2.60268	1.34304	0.249981
CD36	4.2	1.38	2.60268	1.24152	0.27672
CARD6	3.6	1.38	2.60268	1.18912	NA
SMAP2	8.4	1.38	2.60268	1.15602	0.302883
NEK10	12.5	1.38	2.60268	1.0906	0.324055
ZNF483	8.2	1.38	2.60268	0.943302	0.38093
EPB41L4A	5.6	1.38	2.60268	0.895767	0.40145
EXOSC9	2.2	1.38	2.60268	0.86913	NA
ST6GALNAC2	1.4	1.38	2.60268	0.791381	NA
H4C5	20.3	1.37	2.58471	2.70323	0.0465005
ARL5B	16.3	1.37	2.58471	2.13682	0.0989021
ZNF106	24.4	1.37	2.58471	2.00267	0.117029
RNF138	5.8	1.37	2.58471	1.4983	0.2134
ZMAT2	7.3	1.37	2.58471	1.45748	0.226503
ATMIN	7.7	1.37	2.58471	1.42375	0.23264
TASOR	19.2	1.37	2.58471	1.16792	0.298573
HPGD	8.4	1.37	2.58471	1.14215	0.306897
ZNF460	5.3	1.37	2.58471	1.06321	0.335749
CBX1	5	1.37	2.58471	1.06194	0.335878
TNS1	10.7	1.37	2.58471	1.04015	0.344142
RPS10-NUDT3	3.7	1.37	2.58471	1.02972	NA
B3GALNT2	5.1	1.37	2.58471	0.943725	0.380905
C15orf40	9.4	1.37	2.58471	0.548269	0.590595
PIGY	1.5	1.37	2.58471	0.297956	NA
CIR1	7.6	1.36	2.56685	1.83246	0.142031
EPS15	18.1	1.36	2.56685	1.63934	0.178661
CEP290	6.1	1.36	2.56685	1.29779	0.261908
TBC1D8B	2.5	1.36	2.56685	1.16751	NA
STK3	3.8	1.36	2.56685	1.11906	NA
GTF2H1	9.5	1.36	2.56685	1.06276	0.335749
ANKRD27	3.9	1.36	2.56685	0.923463	NA
MBOAT1	4	1.36	2.56685	0.9007	0.399089
ANAPC11	2.8	1.36	2.56685	0.811121	NA
TRPM4	2.5	1.36	2.56685	0.541765	NA
LINC00632	20.9	1.35	2.54912	1.92874	0.130004
PSMC5	5.5	1.35	2.54912	1.61195	0.185043
HMGB2	4.8	1.35	2.54912	1.43	0.231737
MIA2	8.4	1.35	2.54912	1.31765	0.254155
ATXN10	8.2	1.35	2.54912	1.29019	0.264475
LYPLA1	5.7	1.35	2.54912	1.21989	0.280863
ATG13	7.9	1.35	2.54912	1.14853	0.304674
LRRC8A	4.3	1.35	2.54912	1.1083	0.318297
TMEM41B	2.9	1.35	2.54912	0.964762	NA
ZBTB37	6.5	1.35	2.54912	0.908477	0.396393
INO80C	2.1	1.35	2.54912	0.894538	NA
NOMO2	2.3	1.35	2.54912	0.772258	NA
PCBD1	1.5	1.35	2.54912	0.740111	NA
EDARADD	1.4	1.35	2.54912	0.626375	NA
EIF2S2	10.6	1.34	2.53151	1.98478	0.119435
LGALS8	13.8	1.34	2.53151	1.9043	0.132225
CTSS	15	1.34	2.53151	1.83217	0.142031
ADH5	7.4	1.34	2.53151	1.71182	0.163283
NMI	13.3	1.34	2.53151	1.37641	0.241809
MYO18A	9.9	1.34	2.53151	1.25578	0.272736
USP3	10.8	1.34	2.53151	1.16357	0.300076
PMAIP1	6.7	1.34	2.53151	1.0462	0.342534
OARD1	8	1.34	2.53151	0.897985	0.400208
PIGC	1.8	1.34	2.53151	0.832639	NA
RPGRIP1L	2.4	1.34	2.53151	0.731192	NA
GNPNAT1	4.2	1.33	2.51403	1.48649	0.217825
ZBTB44	19.9	1.33	2.51403	1.42736	0.232344
ARFIP1	8.1	1.33	2.51403	1.40449	0.23517
MFAP3	2.4	1.33	2.51403	1.263	NA
GBP5	20	1.33	2.51403	1.24644	0.274814
EHBP1	8.4	1.33	2.51403	1.22813	0.278153
POC1B	7.6	1.33	2.51403	1.19521	0.288199
HIF1AN	13.5	1.33	2.51403	1.19372	0.288257
GABPA	5.9	1.33	2.51403	1.16868	0.298573
LMLN	2.2	1.33	2.51403	0.925942	NA
NDUFA8	2.9	1.33	2.51403	0.893923	NA
TWSG1	3.8	1.33	2.51403	0.890478	NA
ASAP3	2.2	1.33	2.51403	0.694876	NA
AMBRA1	12.1	1.33	2.51403	0.664699	0.521903
MCUB	3.9	1.33	2.51403	0.664684	NA
AIM2	2.4	1.33	2.51403	0.599009	NA
FNBP1L	5.7	1.32	2.49666	1.9613	0.124485
TFRC	5.2	1.32	2.49666	1.41164	0.235
FBXO28	11.2	1.32	2.49666	1.33888	0.250388
RRAGA	3.4	1.32	2.49666	1.28507	NA
RBM23	9.3	1.32	2.49666	1.2479	0.274774
ATP5F1E	2.7	1.32	2.49666	1.17055	NA
SNX12	4.6	1.32	2.49666	1.15291	0.303794
COX15	2.8	1.32	2.49666	1.10747	NA
MRPL20	2.7	1.32	2.49666	1.06998	NA
PAQR3	3.4	1.32	2.49666	1.04314	NA
EIF2B5	4	1.32	2.49666	1.0031	0.357495
DENND1B	15.9	1.32	2.49666	0.960719	0.374229
VAMP2	6.4	1.32	2.49666	0.895548	0.40145
GPT2	8.4	1.31	2.47942	1.58311	0.191129
CCDC47	7.9	1.31	2.47942	1.56075	0.196927
DUSP16	8.8	1.31	2.47942	1.52716	0.204606
CPNE1	3.1	1.31	2.47942	1.37676	NA
TNRC6A	5.2	1.31	2.47942	1.35437	0.247683
KHSRP	12.6	1.31	2.47942	1.30735	0.258429
RASSF9	7.4	1.31	2.47942	1.17451	0.297706
HMCES	3.6	1.31	2.47942	1.16617	NA
UBE2A	3.8	1.31	2.47942	1.08137	NA
SLC8A1	7.5	1.31	2.47942	1.00305	0.357495
HMGCR	2.8	1.31	2.47942	0.998749	NA
S100A13	3.1	1.31	2.47942	0.969619	NA
TRIP6	3.7	1.31	2.47942	0.961763	NA
STX11	7	1.31	2.47942	0.739008	0.478122
QSOX1	13	1.31	2.47942	0.725474	0.486683
VAMP8	10.4	1.3	2.46229	2.31459	0.0796319
OPTN	20.3	1.3	2.46229	2.01705	0.114721
PTK2	15.6	1.3	2.46229	1.90632	0.132181
HERPUD1	7.9	1.3	2.46229	1.3262	0.251499
SCRN1	7.6	1.3	2.46229	1.25203	0.274224
CASP8	3	1.3	2.46229	1.14851	NA
XPO4	4.3	1.3	2.46229	1.06556	0.335337
SEC23IP	10.1	1.3	2.46229	1.05347	0.339616
VPS72	1.8	1.3	2.46229	0.990435	NA
FHIP1A	11.8	1.3	2.46229	0.989828	0.362985
SMG5	7	1.3	2.46229	0.988101	0.363408
MTAP	4.2	1.3	2.46229	0.960203	0.374229
ACOT9	3.8	1.3	2.46229	0.960019	NA
FAN1	3.6	1.3	2.46229	0.941984	NA
GNL3	6	1.3	2.46229	0.936303	0.381719
CCDC85C	9.3	1.3	2.46229	0.905302	0.398029
OMA1	3.9	1.3	2.46229	0.903274	NA
PPP1R21	3	1.3	2.46229	0.896332	NA
UBE2V2	8.8	1.3	2.46229	0.834211	0.428623
ACP2	1.7	1.3	2.46229	0.645842	NA
SAT1	180.3	1.29	2.44528	2.97084	0.0312624
POLR2K	6.4	1.29	2.44528	2.18894	0.0934923
MAPK6	11.4	1.29	2.44528	1.82628	0.142735
SMARCA2	18.9	1.29	2.44528	1.56917	0.19474
UBR3	9.8	1.29	2.44528	1.34074	0.249981
ZNF395	6.1	1.29	2.44528	1.27603	0.266562
TXNL1	6.7	1.29	2.44528	1.22861	0.278153
TLE1	4.2	1.29	2.44528	1.03689	0.344412
ENSG00000275993	4.5	1.29	2.44528	1.00293	0.357495
GOLT1B	4.1	1.29	2.44528	0.873408	0.411595
MIR205HG	2.3	1.29	2.44528	0.681884	NA
RAB24	2.5	1.29	2.44528	0.623247	NA
GZMB	1.4	1.29	2.44528	0.277602	NA
TXNIP	140.6	1.28	2.42839	3.74159	0.0109137
UBR2	7.4	1.28	2.42839	2.08852	0.106515
ECHS1	6.6	1.28	2.42839	1.89792	0.132993
MON2	6.6	1.28	2.42839	1.39671	0.237284
PAN3	5.8	1.28	2.42839	1.3278	0.251499
MFN1	5.8	1.28	2.42839	1.29798	0.261908
XRN1	31	1.28	2.42839	1.22965	0.278153
SEC23A	4.4	1.28	2.42839	1.04598	0.342534
CMTR1	7	1.28	2.42839	1.01729	0.351316
MAP2K4	7.7	1.28	2.42839	0.969954	0.370321
PTPRC	13.5	1.28	2.42839	0.935808	0.381723
DDHD2	3.8	1.28	2.42839	0.905528	NA
ZNF254	4	1.28	2.42839	0.901163	0.399089
RRN3	5.1	1.28	2.42839	0.803114	0.44399
RPL27	21.8	1.27	2.41162	2.76113	0.0431436
TAF7	6.5	1.27	2.41162	1.55091	0.200523
PUM1	16.8	1.27	2.41162	1.37059	0.243954
CEBPG	5.2	1.27	2.41162	1.36338	0.245927
ST8SIA4	4.2	1.27	2.41162	1.2505	0.274463
OXCT1	3.9	1.27	2.41162	1.13716	NA
USF2	4.7	1.27	2.41162	1.09302	0.323945
ZNF621	7.3	1.27	2.41162	0.963646	0.373429
REV3L	16.1	1.27	2.41162	0.834044	0.428623
SRXN1	4.6	1.27	2.41162	0.825341	0.432768
CCDC39	7.7	1.27	2.41162	0.778827	0.45448
ERN2	2.7	1.27	2.41162	0.753823	NA
SLC19A2	1.7	1.27	2.41162	0.638823	NA
C4orf3	22.4	1.26	2.39496	2.9306	0.0331417
CHMP5	13.1	1.26	2.39496	2.22999	0.0880132
PICALM	21	1.26	2.39496	1.84138	0.140964
DUSP1	46	1.26	2.39496	1.34144	0.249981
CHMP2B	8	1.26	2.39496	1.28155	0.26521
ETFA	4.4	1.26	2.39496	1.26033	0.271482
GLRX	11.1	1.26	2.39496	1.24616	0.274814
RPA1	7.3	1.26	2.39496	1.07246	0.331325
KCTD9	4.7	1.26	2.39496	1.05663	0.338443
STK35	5	1.26	2.39496	1.05397	0.339484
UGT2A1	13.1	1.26	2.39496	1.0115	0.354562
RNF14	6.2	1.26	2.39496	1.0083	0.355661
IFI6	34	1.26	2.39496	0.977585	0.368304
ABCA1	4.1	1.26	2.39496	0.933844	0.382951
USP5	5	1.26	2.39496	0.813461	0.438458
DDX39A	1.9	1.26	2.39496	0.79488	NA
HEG1	3	1.26	2.39496	0.793353	NA
MMP13	1.5	1.26	2.39496	0.665468	NA
LY96	1	1.26	2.39496	0.410161	NA
FMR1	11.8	1.25	2.37841	2.66529	0.0489105
CDC5L	8	1.25	2.37841	1.87027	0.136936
POLR2M	6.9	1.25	2.37841	1.77125	0.153915
MARF1	12.6	1.25	2.37841	1.36497	0.245804
BLTP1	11.2	1.25	2.37841	1.34331	0.249981
EI24	5	1.25	2.37841	1.33617	0.250388
ATAD1	4	1.25	2.37841	1.11305	0.316284
KIDINS220	5.4	1.25	2.37841	1.06364	0.335749
TECPR2	5.7	1.25	2.37841	0.993345	0.361845
HAX1	2.9	1.25	2.37841	0.985789	NA
H3C10	3.1	1.25	2.37841	0.935689	NA
SLC25A28	4.4	1.25	2.37841	0.903373	0.398029
MRPS22	2	1.25	2.37841	0.886462	NA
PSMD5	4.6	1.25	2.37841	0.886249	0.407072
YTHDC2	7.5	1.25	2.37841	0.864004	0.414524
TRAPPC12	3.1	1.25	2.37841	0.862409	NA
HDGFL3	10.4	1.25	2.37841	0.815338	0.438168
MLLT3	1.9	1.25	2.37841	0.803404	NA
IFTAP	3.6	1.25	2.37841	0.800402	NA
ISY1	2.6	1.25	2.37841	0.755259	NA
TMEM116	2	1.25	2.37841	0.651922	NA
SMAD2	32	1.24	2.36199	1.449	0.228105
PLEKHG7	5.8	1.24	2.36199	1.39143	0.238692
GSPT1	27	1.24	2.36199	1.32403	0.25231
DENND4A	8.2	1.24	2.36199	1.3178	0.254155
TMX1	4.4	1.24	2.36199	1.29042	0.264475
ATF7IP	15.9	1.24	2.36199	1.22936	0.278153
XPNPEP1	7	1.24	2.36199	1.20369	0.286628
MRPS7	1.8	1.24	2.36199	1.00801	NA
SEPHS1	10	1.24	2.36199	0.946562	0.380103
COTL1	3.8	1.24	2.36199	0.907144	NA
TMT1A	10.6	1.24	2.36199	0.838325	0.427311
ZNF512	3.6	1.24	2.36199	0.819869	NA
H2BC9	3.2	1.24	2.36199	0.810705	NA
TLR2	3.4	1.24	2.36199	0.786518	NA
CA8	3.4	1.24	2.36199	0.724957	NA
ZC3H12A	5.7	1.24	2.36199	0.680808	0.510874
GMFG	1.5	1.24	2.36199	0.450642	NA
LAPTM4A	8.4	1.23	2.34567	1.85356	0.139489
GNAI3	12.3	1.23	2.34567	1.60509	0.186031
VAPA	27.3	1.23	2.34567	1.51448	0.207817
CMYA5	5.2	1.23	2.34567	1.43107	0.231737
HLA-A	28.7	1.23	2.34567	1.38344	0.239573
CTR9	9.3	1.23	2.34567	1.25768	0.272427
DCTN5	8.1	1.23	2.34567	1.25259	0.274224
FBXO42	4.8	1.23	2.34567	1.11685	0.315126
SLC12A2-DT	3.9	1.23	2.34567	1.1149	NA
NDUFB4	3.4	1.23	2.34567	1.08179	NA
ERP29	1.9	1.23	2.34567	1.01559	NA
A4GALT	4.1	1.23	2.34567	1.0085	0.355661
CPSF2	12.4	1.23	2.34567	0.94509	0.380905
SSR2	5.3	1.23	2.34567	0.893345	0.402985
TMCC1	7.4	1.23	2.34567	0.883003	0.408724
EXOC2	2.7	1.23	2.34567	0.835098	NA
ARHGEF11	6.1	1.23	2.34567	0.811868	0.438576
HMG20A	4.3	1.23	2.34567	0.743269	0.475686
C3orf52	2.1	1.23	2.34567	0.719888	NA
TMEM98	1.9	1.23	2.34567	0.689388	NA
ENSG00000282034	8.8	1.23	2.34567	0.626196	0.543938
NLK	3.1	1.23	2.34567	0.613553	NA
CD300A	1.7	1.23	2.34567	0.40412	NA
ZNHIT6	11.9	1.22	2.32947	1.85376	0.139489
SERPINB11	9.2	1.22	2.32947	1.6351	0.179288
PPP2R2A	12	1.22	2.32947	1.50087	0.212423
BPIFA1	39.8	1.22	2.32947	1.40657	0.235
EHD4	8.8	1.22	2.32947	1.34884	0.249384
ENSG00000259001	6.6	1.22	2.32947	1.31989	0.254155
PLRG1	5.4	1.22	2.32947	1.25713	0.272427
KPNA6	11.2	1.22	2.32947	1.23325	0.277752
RNPS1	8.5	1.22	2.32947	1.22303	0.280394
CD47	9	1.22	2.32947	1.14051	0.307542
WFDC21P.1	11.7	1.22	2.32947	1.11475	0.315659
PSME3IP1	5	1.22	2.32947	1.05016	0.34091
CSTF3	3	1.22	2.32947	1.02898	NA
ELOC	3.7	1.22	2.32947	1.01973	NA
PNPLA2	6.8	1.22	2.32947	1.00857	0.355661
CBY1	2.3	1.22	2.32947	0.894872	NA
MAK	2.8	1.22	2.32947	0.890403	NA
RPS6KA4	2	1.22	2.32947	0.775524	NA
QRSL1	2.8	1.22	2.32947	0.728616	NA
NFKB2	3.3	1.22	2.32947	0.681766	NA
DTD1	1.7	1.22	2.32947	0.637108	NA
NEK7	14	1.21	2.31338	2.25588	0.085566
ETF1	20.3	1.21	2.31338	1.90213	0.132609
PRRC1	10.1	1.21	2.31338	1.84778	0.140443
ERBIN	42.4	1.21	2.31338	1.70588	0.164405
HSPD1	19.1	1.21	2.31338	1.6346	0.179288
RALGAPA2	15.1	1.21	2.31338	1.54592	0.201475
RNF20	7.9	1.21	2.31338	1.41175	0.235
CTTNBP2NL	8.2	1.21	2.31338	1.39075	0.238692
SERPINB1	26.7	1.21	2.31338	1.17379	0.297706
RAB3IP	11.5	1.21	2.31338	1.14923	0.304674
ESF1	6.2	1.21	2.31338	1.09525	0.323945
SH3GLB2	2.5	1.21	2.31338	0.945234	NA
ZNF462	5.8	1.21	2.31338	0.897614	0.400299
VMO1	2.9	1.21	2.31338	0.888715	NA
ERAP1	8.2	1.21	2.31338	0.865766	0.413589
MRM2	2.2	1.21	2.31338	0.850604	NA
ZNF587	3.3	1.21	2.31338	0.823898	NA
CIITA	8.8	1.21	2.31338	0.774853	0.457208
GADD45B	5	1.21	2.31338	0.769985	0.459831
IGFBP4	2.4	1.21	2.31338	0.687178	NA
H2BC6	1.8	1.21	2.31338	0.578133	NA
CARMIL1	6.9	1.2	2.2974	1.53891	0.202399
SLFN5	47.7	1.2	2.2974	1.53846	0.202399
SCCPDH	5	1.2	2.2974	1.27026	0.268784
DARS1	5	1.2	2.2974	1.21808	0.281244
MAGI1	3.9	1.2	2.2974	1.20489	NA
PHC3	14.2	1.2	2.2974	1.16742	0.298657
CWC15	2.7	1.2	2.2974	1.10485	NA
ANP32A	25.4	1.2	2.2974	1.07401	0.330749
CSRNP1	10.5	1.2	2.2974	1.00502	0.357495
PLPBP	6.6	1.2	2.2974	0.942003	0.381311
SPRYD3	5.7	1.2	2.2974	0.857932	0.417972
CLK3	3.3	1.2	2.2974	0.857135	NA
ANKEF1	2.2	1.2	2.2974	0.822946	NA
R3HCC1L	3.9	1.2	2.2974	0.792424	NA
STT3A	3.7	1.2	2.2974	0.791402	NA
CEP112	5.5	1.2	2.2974	0.779958	0.454007
JKAMP	2.1	1.2	2.2974	0.601511	NA
UROD	1.4	1.2	2.2974	0.573045	NA
TTN	9.9	1.2	2.2974	0.409393	0.673596
SP1	15.5	1.19	2.28153	2.24605	0.086726
NET1	70.6	1.19	2.28153	2.07474	0.107711
PRKACA	5.3	1.19	2.28153	1.49269	0.215312
DENR	10.3	1.19	2.28153	1.43978	0.230259
TRIB2	7.5	1.19	2.28153	1.20548	0.286092
DNMBP	4	1.19	2.28153	1.13018	0.310994
TMEM154	9.9	1.19	2.28153	1.05167	0.340381
PSD3	28	1.19	2.28153	0.973569	0.369537
CCDC43	2.5	1.19	2.28153	0.887331	NA
TFAP2A	2.8	1.19	2.28153	0.784042	NA
G6PD	7	1.19	2.28153	0.752933	0.470392
BTN3A1	3.5	1.19	2.28153	0.648557	NA
PITPNB	9	1.18	2.26577	1.65192	0.176895
SAMHD1	40.8	1.18	2.26577	1.65143	0.176895
RB1CC1	16.1	1.18	2.26577	1.64357	0.178503
VDAC2	17	1.18	2.26577	1.26854	0.26931
TSC1	5	1.18	2.26577	1.19639	0.287934
PSMD14	4.2	1.18	2.26577	1.1936	0.288257
ZNF638	13.2	1.18	2.26577	1.14544	0.305371
UBL5	5.9	1.18	2.26577	1.07266	0.331325
PRKD3	5	1.18	2.26577	1.06523	0.335337
RBAK	3.7	1.18	2.26577	1.04217	NA
GART	6.7	1.18	2.26577	1.01119	0.354562
RNF169	9.4	1.18	2.26577	0.999168	0.359318
MCMBP	3.9	1.18	2.26577	0.908073	NA
FGL2	12	1.18	2.26577	0.904814	0.398029
DNMT1	4.8	1.18	2.26577	0.904533	0.398029
SOAT1	7.6	1.18	2.26577	0.884353	0.407842
SART3	2.9	1.18	2.26577	0.76067	NA
POLD3	4.3	1.18	2.26577	0.717845	0.491241
ATXN7L1	2.5	1.18	2.26577	0.699153	NA
BORCS7	3	1.18	2.26577	0.698071	NA
FMNL1	3.3	1.18	2.26577	0.682942	NA
PPP2R5C	12.1	1.17	2.25012	2.13104	0.0998905
SRSF3	18.9	1.17	2.25012	2.12605	0.10009
H2BC21	13.6	1.17	2.25012	1.57617	0.193363
LARP1	23.4	1.17	2.25012	1.30685	0.258429
CPD	24.1	1.17	2.25012	1.19812	0.287934
SF3B6	3.1	1.17	2.25012	1.18353	NA
TRAF3	9.9	1.17	2.25012	0.942256	0.381311
LIG3	8.3	1.17	2.25012	0.871463	0.411729
BTAF1	4.9	1.17	2.25012	0.828304	0.43072
AAK1	8.7	1.17	2.25012	0.814043	0.438458
DEDD2	3.5	1.17	2.25012	0.694757	NA
DEPTOR	2.1	1.17	2.25012	0.472879	NA
RAB14	16	1.16	2.23457	1.81185	0.146228
NDUFA5	12.2	1.16	2.23457	1.41022	0.235
ZFAND6	7.9	1.16	2.23457	1.35778	0.246504
UBA2	8	1.16	2.23457	0.991254	0.362703
ATF3	8.7	1.16	2.23457	0.900297	0.399089
KLHL28	5	1.16	2.23457	0.870498	0.411729
STPG1	2.9	1.16	2.23457	0.862362	NA
BUD31	5.7	1.16	2.23457	0.848052	0.42316
VPS41	7.6	1.16	2.23457	0.829864	0.430684
INSR	7.7	1.16	2.23457	0.72778	0.485831
CAMTA1	4.3	1.16	2.23457	0.673452	0.515695
SLC30A6	2.2	1.16	2.23457	0.665325	NA
NSMAF	6.4	1.16	2.23457	0.659615	0.523779
ENSG00000293607	2.3	1.16	2.23457	0.657355	NA
RUSC1	2	1.16	2.23457	0.648376	NA
FAM200B	4.6	1.16	2.23457	0.635436	0.538556
FCER1G	2.3	1.16	2.23457	0.616924	NA
SCRIB	5	1.16	2.23457	0.615804	0.548505
PISD	2.1	1.16	2.23457	0.590672	NA
IBTK	12.7	1.15	2.21914	1.85132	0.139659
PSMD1	8.8	1.15	2.21914	1.73805	0.161419
IPMK	9.3	1.15	2.21914	1.4934	0.215245
UBE2V1	9.1	1.15	2.21914	1.22212	0.280721
ATP5IF1	4.5	1.15	2.21914	1.10545	0.319932
SKIC3	12	1.15	2.21914	1.07786	0.329369
CA13	3.7	1.15	2.21914	0.717561	NA
FUNDC2	5.4	1.15	2.21914	0.688067	0.509469
RGS2	15.9	1.15	2.21914	0.663734	0.522066
MTIF2	3.7	1.15	2.21914	0.661813	NA
SFT2D1	1.7	1.15	2.21914	0.596971	NA
C6orf62	24.3	1.14	2.20381	2.23619	0.0874498
TMEM123	41.7	1.14	2.20381	1.91064	0.131981
RESF1	21.2	1.14	2.20381	1.63954	0.178661
SMCHD1	30.2	1.14	2.20381	1.52292	0.205827
POMP	10.2	1.14	2.20381	1.46868	0.223095
MSI2	25	1.14	2.20381	1.45653	0.226503
IFI16	31.9	1.14	2.20381	1.36009	0.246504
WNK1	27.5	1.14	2.20381	1.35763	0.246504
DOCK5	5.1	1.14	2.20381	1.35314	0.248025
PPM1A	12.2	1.14	2.20381	1.33037	0.250773
KRCC1	5.5	1.14	2.20381	1.27644	0.266562
UBA3	8.1	1.14	2.20381	1.27372	0.267449
ZFP36	20	1.14	2.20381	1.1621	0.300495
DUSP10	5.2	1.14	2.20381	1.04504	0.342867
ATP6V1F	3	1.14	2.20381	0.969158	NA
C9orf72	7	1.14	2.20381	0.957841	0.374515
GALNT2	4.6	1.14	2.20381	0.947931	0.379434
UBE2D1	6.9	1.14	2.20381	0.87927	0.410342
ARL13B	3.1	1.14	2.20381	0.814957	NA
SRGAP2	5.8	1.14	2.20381	0.773023	0.458601
MMP10	5.1	1.14	2.20381	0.768265	0.460416
SNF8	3.9	1.14	2.20381	0.70953	NA
VPS50	3.4	1.14	2.20381	0.691874	NA
SCAPER	2.9	1.14	2.20381	0.661705	NA
ARL14EP	4.3	1.14	2.20381	0.604573	0.554963
NUDCD1	1.6	1.14	2.20381	0.60216	NA
PRDM1	1.8	1.14	2.20381	0.540417	NA
DYNLT1	20.5	1.13	2.18859	1.78755	0.152374
MT-ND3	1905.1	1.13	2.18859	1.63871	0.178661
ANKRD12	13.9	1.13	2.18859	1.56237	0.196695
LIN7C	12.8	1.13	2.18859	1.45463	0.226583
ITGB1	11.6	1.13	2.18859	1.43388	0.23113
ZFYVE26	7.2	1.13	2.18859	1.24657	0.274814
DCTN4	10.6	1.13	2.18859	1.18579	0.291633
STK4	7.8	1.13	2.18859	1.14615	0.305371
PHF6	4.5	1.13	2.18859	1.10383	0.320292
U2AF2	7.7	1.13	2.18859	1.07627	0.330062
PABIR1	3.5	1.13	2.18859	0.953121	NA
TP53BP2	6	1.13	2.18859	0.880079	0.410221
SP4	1.8	1.13	2.18859	0.811681	NA
ARMC3	14	1.13	2.18859	0.810957	0.439001
TXNDC5	2.7	1.13	2.18859	0.676796	NA
CEPT1	1.6	1.13	2.18859	0.612548	NA
ANTXR2	1.8	1.13	2.18859	0.483547	NA
MYL12A	33.4	1.12	2.17347	2.33023	0.0790163
KIAA0232	15.9	1.12	2.17347	1.69994	0.165643
GOLPH3L	10.3	1.12	2.17347	1.62997	0.179614
SLC31A1	16.5	1.12	2.17347	1.60722	0.185804
PSMB8	12.3	1.12	2.17347	1.48346	0.21877
PTEN	22.8	1.12	2.17347	1.44022	0.230259
RNF144B	10.3	1.12	2.17347	1.42033	0.233628
HDAC1	7.3	1.12	2.17347	1.32667	0.251499
RIN2	8.8	1.12	2.17347	1.28711	0.264497
SPOP	6.7	1.12	2.17347	1.22962	0.278153
ARHGAP12	11.6	1.12	2.17347	1.21268	0.283456
FAR1	12.2	1.12	2.17347	1.2002	0.28775
ATP6V1A	17	1.12	2.17347	1.05237	0.340215
FYCO1	12.3	1.12	2.17347	0.989889	0.362985
TMED8	4.5	1.12	2.17347	0.954471	0.375503
THUMPD1	18.1	1.12	2.17347	0.919763	0.390212
DNAJB4	5.2	1.12	2.17347	0.853846	0.420778
KRT80	3.7	1.12	2.17347	0.853111	NA
ARHGAP1	9.7	1.12	2.17347	0.79883	0.445641
UMPS	7.4	1.12	2.17347	0.783587	0.452723
SOCS3	16.6	1.12	2.17347	0.651472	0.528662
PRDM4	2.7	1.12	2.17347	0.644725	NA
KPNA5	3.2	1.12	2.17347	0.630261	NA
DNAJA1	32.4	1.11	2.15846	2.18551	0.0934923
PDXDC1	16.7	1.11	2.15846	1.94579	0.12752
STAG1	4.9	1.11	2.15846	1.30186	0.260563
NCOA2	9.1	1.11	2.15846	1.14138	0.307184
JAK2	8.1	1.11	2.15846	1.13978	0.307573
FABP5	9	1.11	2.15846	1.13019	0.310994
RAB5IF	3.7	1.11	2.15846	1.11914	NA
IFNGR2	4.9	1.11	2.15846	1.05973	0.337141
GLYR1	6.3	1.11	2.15846	1.04305	0.343888
SACM1L	9.7	1.11	2.15846	0.976347	0.36876
MYO9A	6.8	1.11	2.15846	0.939241	0.381719
ELOB	6.1	1.11	2.15846	0.913333	0.393218
TRIP4	3.8	1.11	2.15846	0.887056	NA
STX7	16.2	1.11	2.15846	0.859725	0.416915
ENSG00000258752	7.5	1.11	2.15846	0.848403	0.42316
TMTC1	3.5	1.11	2.15846	0.817138	NA
BAG4	3.4	1.11	2.15846	0.804446	NA
SPATA6	4.7	1.11	2.15846	0.796607	0.446682
UBE2E3	3.8	1.11	2.15846	0.767052	NA
RNF5	3.9	1.11	2.15846	0.720662	NA
EIF2B3	1.3	1.11	2.15846	0.664701	NA
HELLPAR	14.1	1.11	2.15846	0.589444	0.565335
EPN2	3.1	1.11	2.15846	0.548376	NA
MARCHF2	2.2	1.11	2.15846	0.479329	NA
MATR3.1	3.7	1.11	2.15846	0.255546	NA
RPS23	38.6	1.1	2.14355	2.34436	0.0776104
MBD2	8.7	1.1	2.14355	1.33741	0.250388
ACAP2	13.3	1.1	2.14355	1.21156	0.283925
ACLY	6.3	1.1	2.14355	1.0918	0.323945
LAP3	37.5	1.1	2.14355	1.02275	0.349809
TOM1L1	6.8	1.1	2.14355	0.978762	0.367944
SLC25A23	7.3	1.1	2.14355	0.959542	0.374229
CEP63	10.7	1.1	2.14355	0.839523	0.427144
POLR2E	8	1.1	2.14355	0.824156	0.43345
NEK4	4.7	1.1	2.14355	0.796926	0.446602
PIGA	4.1	1.1	2.14355	0.779939	0.454007
PTK2B	12.6	1.1	2.14355	0.655458	0.526633
TIMM22	1.6	1.1	2.14355	0.606641	NA
KIF9	3.5	1.1	2.14355	0.600123	NA
APOBEC3A	4	1.1	2.14355	0.508376	0.61749
YES1	13.6	1.09	2.12874	1.88338	0.135885
EIF5B	19.7	1.09	2.12874	1.51997	0.206538
SETD3	10.2	1.09	2.12874	1.2646	0.270157
DYRK2	9.9	1.09	2.12874	1.25669	0.272427
CNN3	18.6	1.09	2.12874	1.24028	0.27672
COX5A	5.1	1.09	2.12874	1.12151	0.313213
AKAP12	4.7	1.09	2.12874	1.11536	0.315474
EEA1	9.1	1.09	2.12874	1.06244	0.335749
PTAR1	19.1	1.09	2.12874	0.974192	0.369353
TMEM9B	4.2	1.09	2.12874	0.970851	0.369811
TIMMDC1	3.9	1.09	2.12874	0.947877	NA
OIP5-AS1	20.9	1.09	2.12874	0.940357	0.381511
SPRING1	7.9	1.09	2.12874	0.904062	0.398029
ELP2	4.2	1.09	2.12874	0.876898	0.41079
DCUN1D4	4	1.09	2.12874	0.876888	0.41079
PEX26	8.8	1.09	2.12874	0.819471	0.436304
RAB21	20	1.09	2.12874	0.794314	0.447297
CFAP221	8.3	1.09	2.12874	0.783784	0.452723
ABAT	2.3	1.09	2.12874	0.776086	NA
RAB2B	1.8	1.09	2.12874	0.76761	NA
CKAP2	2.6	1.09	2.12874	0.753808	NA
PKIB	3.5	1.09	2.12874	0.710095	NA
SIAH1	1.7	1.09	2.12874	0.646703	NA
PTAFR	3.5	1.09	2.12874	0.604811	NA
ZNF680	3.7	1.09	2.12874	0.583717	NA
METTL2A	1.8	1.09	2.12874	0.569974	NA
RAB11FIP2	4.4	1.09	2.12874	0.532731	0.599661
GPR108	3.1	1.09	2.12874	0.51936	NA
PDIA3	8.9	1.08	2.11404	1.52279	0.205827
PAPOLA	28.1	1.08	2.11404	1.41552	0.234916
CCDC117	5.3	1.08	2.11404	1.40329	0.23517
SRI	10.3	1.08	2.11404	1.28178	0.26521
MIB1	19.9	1.08	2.11404	1.2479	0.274774
CHMP1A	3.1	1.08	2.11404	0.935951	NA
RSPH3	9.4	1.08	2.11404	0.924611	0.387964
PDCL	2.9	1.08	2.11404	0.873613	NA
PRCC	5.1	1.08	2.11404	0.845828	0.424065
SSBP2	4.8	1.08	2.11404	0.802511	0.444358
ZNF426	4.9	1.08	2.11404	0.725771	0.486683
SRGN	53.6	1.08	2.11404	0.698009	0.501407
TAF9B	2.8	1.08	2.11404	0.696948	NA
POLA2	2	1.08	2.11404	0.664209	NA
SEC14L2	2.8	1.08	2.11404	0.658097	NA
EPN3	4.1	1.08	2.11404	0.613235	0.549604
LONRF3	1.2	1.08	2.11404	0.581529	NA
AKAP6	8.5	1.08	2.11404	0.562652	0.58174
FAM169A	2.9	1.08	2.11404	0.54774	NA
RHOG	2.1	1.08	2.11404	0.513368	NA
FABP6	1.3	1.08	2.11404	0.486235	NA
RALB	12.4	1.07	2.09943	1.5221	0.205872
GCC2	14.2	1.07	2.09943	1.42328	0.23264
UBAP2L	11.2	1.07	2.09943	1.41298	0.235
AIDA	9.3	1.07	2.09943	1.39117	0.238692
H4C4	8.5	1.07	2.09943	1.38494	0.239552
TRIP12	43.4	1.07	2.09943	1.36759	0.24537
SNX6	13.7	1.07	2.09943	1.33947	0.250385
VAMP3	8.3	1.07	2.09943	1.24207	0.27672
RBM4	7.2	1.07	2.09943	1.23437	0.277752
PPFIA1	6.7	1.07	2.09943	1.11655	0.315126
ERGIC3	12.8	1.07	2.09943	1.04694	0.342405
YTHDF1	4.6	1.07	2.09943	1.02847	0.347126
ZNF518A	6.2	1.07	2.09943	1.00884	0.355661
TMA7	4	1.07	2.09943	0.949949	0.378162
TARS1	6	1.07	2.09943	0.939367	0.381719
PPP1R8	4.4	1.07	2.09943	0.936814	0.381719
SNHG5	11.7	1.07	2.09943	0.868746	0.411729
MTMR2	5.5	1.07	2.09943	0.837894	0.427311
GTPBP4	4.7	1.07	2.09943	0.799535	0.445166
MRPS27	5	1.07	2.09943	0.792625	0.448375
CCDC90B	3.2	1.07	2.09943	0.749057	NA
OBI1	2.1	1.07	2.09943	0.688787	NA
CCDC88A	7.1	1.07	2.09943	0.57605	0.575004
SAA2	1.9	1.07	2.09943	0.490302	NA
MBP	11.6	1.06	2.08493	1.24875	0.274766
TBC1D15	9	1.06	2.08493	1.15529	0.302883
RLF	4.6	1.06	2.08493	1.14785	0.304674
ABCF1	5.1	1.06	2.08493	1.11096	0.31687
CTSC	11.6	1.06	2.08493	1.09406	0.323945
APEX1	4.2	1.06	2.08493	1.09375	0.323945
SLC38A1	9.4	1.06	2.08493	1.08732	0.325321
ANKFY1	12.5	1.06	2.08493	1.02982	0.347126
MINDY2	6.8	1.06	2.08493	1.02855	0.347126
USF1	5.5	1.06	2.08493	0.983238	0.365444
TAPBP	8.6	1.06	2.08493	0.903471	0.398029
CDK7	3.2	1.06	2.08493	0.84534	NA
ST6GALNAC1	4.3	1.06	2.08493	0.827988	0.43072
TOLLIP	4.5	1.06	2.08493	0.810382	0.439334
LRRC46	6.2	1.06	2.08493	0.806913	0.441859
MPHOSPH6	2.4	1.06	2.08493	0.792731	NA
NDUFB3	2.2	1.06	2.08493	0.77904	NA
RECQL	3.3	1.06	2.08493	0.764151	NA
SESN3	7.4	1.06	2.08493	0.746682	0.473948
LMBR1	6.1	1.06	2.08493	0.73384	0.481823
PHF2	3.2	1.06	2.08493	0.686933	NA
BLOC1S1	3.4	1.06	2.08493	0.659979	NA
INTS7	3.8	1.06	2.08493	0.652733	NA
SLC25A38	1.9	1.06	2.08493	0.642397	NA
GCNT2	4.4	1.06	2.08493	0.584833	0.568142
ZNF605	4.7	1.06	2.08493	0.501612	0.621461
CIAO3	3.2	1.06	2.08493	0.466904	NA
B4GALT5	16.8	1.05	2.07053	1.78204	0.152546
CDC42	27.5	1.05	2.07053	1.57539	0.193433
ASPH	9.8	1.05	2.07053	1.24487	0.275367
USP8	9.8	1.05	2.07053	1.19675	0.287934
NDUFV2	5.1	1.05	2.07053	1.16309	0.300076
RPL37A	31.3	1.05	2.07053	1.09549	0.323945
PPM1B	7.7	1.05	2.07053	1.09166	0.323945
AK2	10.6	1.05	2.07053	1.06277	0.335749
CYLD	15.5	1.05	2.07053	1.05866	0.337643
ATP5PB	9.7	1.05	2.07053	1.02671	0.347906
RABEP1	6.7	1.05	2.07053	1.01729	0.351316
FAM20B	5.1	1.05	2.07053	0.967773	0.37142
CYRIB	11	1.05	2.07053	0.936097	0.381719
PML	11.4	1.05	2.07053	0.879423	0.410342
KANSL3	5.6	1.05	2.07053	0.873548	0.411595
RAB27A	10.1	1.05	2.07053	0.869287	0.411729
TCIM	3.8	1.05	2.07053	0.868089	NA
AP1M2	3.7	1.05	2.07053	0.78931	NA
MRPL30	4	1.05	2.07053	0.787633	0.450991
RPN2	3.6	1.05	2.07053	0.750587	NA
C6orf120	2.1	1.05	2.07053	0.720546	NA
PRPS1	3.4	1.05	2.07053	0.707861	NA
MBNL3	5.2	1.05	2.07053	0.705388	0.497914
ACTN1	14.6	1.05	2.07053	0.680842	0.510874
PCYT2	3.4	1.05	2.07053	0.67882	NA
TULP3	1.9	1.05	2.07053	0.596249	NA
MOSMO	3.2	1.05	2.07053	0.542742	NA
UBE2O	1.6	1.05	2.07053	0.447956	NA
KPNA4	15.1	1.04	2.05623	1.59008	0.189188
SLC39A9	7.2	1.04	2.05623	1.48498	0.218294
VPS26A	8.5	1.04	2.05623	1.41034	0.235
XRCC5	18.8	1.04	2.05623	1.21907	0.280863
TMEM50A	6.4	1.04	2.05623	1.148	0.304674
RNMT	7.4	1.04	2.05623	1.11283	0.316284
NSF	9.5	1.04	2.05623	1.02445	0.348782
DCUN1D1	13.9	1.04	2.05623	1.02084	0.350373
ZNF260	3.1	1.04	2.05623	0.921864	NA
TMEM135	6.9	1.04	2.05623	0.835052	0.428377
ZNF468	2.9	1.04	2.05623	0.690441	NA
ABT1	2	1.04	2.05623	0.673791	NA
MT1E	3.7	1.04	2.05623	0.665401	NA
NHSL1	8.7	1.04	2.05623	0.614045	0.549061
SLC25A40	3.1	1.04	2.05623	0.497234	NA
GAR1	1.7	1.04	2.05623	0.47502	NA
PRKAR1A	58.5	1.03	2.04202	1.48278	0.218821
MKRN1	13.3	1.03	2.04202	1.36485	0.245804
VPS36	8	1.03	2.04202	1.16124	0.300831
SRSF7	5.5	1.03	2.04202	1.15286	0.303794
FAM120AOS	5.4	1.03	2.04202	1.07224	0.331325
THOC2	6.5	1.03	2.04202	1.06379	0.335749
CPNE3	15.6	1.03	2.04202	1.04161	0.344142
STARD10	5.1	1.03	2.04202	0.985705	0.36434
CCPG1	18.4	1.03	2.04202	0.936245	0.381719
USP10	8.8	1.03	2.04202	0.88673	0.406875
VPS13B	6.5	1.03	2.04202	0.865916	0.413589
PPP1R12A	9.3	1.03	2.04202	0.860864	0.416272
IQCK	4.3	1.03	2.04202	0.858789	0.417513
PLSCR4	3.7	1.03	2.04202	0.843748	NA
FEZ2	2.8	1.03	2.04202	0.83911	NA
MSANTD7	2.6	1.03	2.04202	0.836987	NA
RFC1	8.3	1.03	2.04202	0.80633	0.442012
NCF2	6.2	1.03	2.04202	0.792555	0.448375
CCSER2	12.8	1.03	2.04202	0.780591	0.454007
NECTIN4	3.6	1.03	2.04202	0.780443	NA
PNKD	3.3	1.03	2.04202	0.772134	NA
SETDB2	3.5	1.03	2.04202	0.771692	NA
GRAMD2B	5.4	1.03	2.04202	0.734992	0.481059
SLC37A3	2.5	1.03	2.04202	0.605925	NA
ANKRD37	2.4	1.03	2.04202	0.556119	NA
SCAMP1-AS1	1.5	1.03	2.04202	0.552318	NA
PSMB8-AS1	3.3	1.03	2.04202	0.549859	NA
RBSN	3	1.03	2.04202	0.542928	NA
PSMA4	16.6	1.02	2.02792	1.62068	0.182184
H4C2	13.3	1.02	2.02792	1.34328	0.249981
DUSP3	5.2	1.02	2.02792	1.30609	0.258429
MAT2B	9.6	1.02	2.02792	1.27819	0.266306
JMJD1C	13.6	1.02	2.02792	1.26539	0.270151
ZFAS1	7.3	1.02	2.02792	1.26504	0.270151
PI4K2B	8	1.02	2.02792	1.21948	0.280863
KDM4A	6.5	1.02	2.02792	1.1488	0.304674
EYA1	10.3	1.02	2.02792	1.07968	0.328767
CTDNEP1	3.8	1.02	2.02792	1.03833	NA
DAAM1	7.7	1.02	2.02792	1.03516	0.345527
ZMAT3	4.8	1.02	2.02792	0.984208	0.364884
SCOC	7.9	1.02	2.02792	0.940847	0.381511
ACBD5	5.7	1.02	2.02792	0.924238	0.387964
TOX4	7.2	1.02	2.02792	0.872576	0.411729
EMB	10.6	1.02	2.02792	0.837526	0.427311
FARP1	31.2	1.02	2.02792	0.816144	0.438168
REPS2	4.1	1.02	2.02792	0.78898	0.450723
TMEM126B	3	1.02	2.02792	0.777482	NA
CLU	8.2	1.02	2.02792	0.706124	0.497571
CFAP57	7.7	1.02	2.02792	0.659375	0.523819
FBXL18	1.7	1.02	2.02792	0.449744	NA
RCOR1	7.1	1.01	2.01391	1.22833	0.278153
NSD3	15	1.01	2.01391	1.13938	0.307573
IKZF2	22.3	1.01	2.01391	1.07557	0.330332
TMEM263	8.3	1.01	2.01391	1.03214	0.346929
GARS1	8.1	1.01	2.01391	0.99356	0.361845
SEPTIN10	5.2	1.01	2.01391	0.922556	0.388966
SUMO3	4.4	1.01	2.01391	0.881635	0.409633
HEXIM1	4.4	1.01	2.01391	0.850056	0.422601
IMPACT	9.7	1.01	2.01391	0.820891	0.43597
SHLD2	3.9	1.01	2.01391	0.813031	NA
CPEB2	11.5	1.01	2.01391	0.79633	0.446718
SNX17	6.4	1.01	2.01391	0.776556	0.456367
TENT4B	7.2	1.01	2.01391	0.752562	0.470545
ISCA1	3.2	1.01	2.01391	0.725828	NA
UTP15	3.1	1.01	2.01391	0.668044	NA
SRP19	3.3	1.01	2.01391	0.658707	NA
CEP85L	4.4	1.01	2.01391	0.627389	0.543439
KBTBD4	3.2	1.01	2.01391	0.61747	NA
NT5DC3	3.7	1.01	2.01391	0.605206	NA
SLC25A37	11.3	1.01	2.01391	0.591059	0.564392
ATG4A	2.9	1.01	2.01391	0.580776	NA
DAG1	2	1.01	2.01391	0.578226	NA
CACNB4	13.8	1.01	2.01391	0.390075	0.687744
UHMK1	48.6	1	2	1.76518	0.155179
EIF4A2	23.6	1	2	1.71991	0.162227
SLC38A2	20.8	1	2	1.45758	0.226503
TRAM1	16.7	1	2	1.40316	0.23517
DEK	16.2	1	2	1.28086	0.26521
G3BP2	19.7	1	2	1.20476	0.286302
SQSTM1	28.1	1	2	1.07867	0.329235
DDX24	8	1	2	1.07439	0.330749
MORF4L2	18.5	1	2	1.05821	0.33773
BRWD3	12.3	1	2	1.03693	0.344412
ALG11	6.1	1	2	1.02096	0.350373
TNPO3	4.5	1	2	0.991139	0.362703
CDK13	7.8	1	2	0.974086	0.369353
HEXB	2.6	1	2	0.829313	NA
POLDIP2	5.8	1	2	0.801663	0.444685
RBM18	5.2	1	2	0.798016	0.44598
SCLT1	4.8	1	2	0.727279	0.486141
ZNHIT1	2.9	1	2	0.694799	NA
CYFIP2	7.4	1	2	0.673607	0.515695
NUDT19	2.1	1	2	0.636933	NA
POLR2H	2.6	1	2	0.620042	NA
IFT20	4.2	1	2	0.618994	0.546555
KCTD2	3.9	1	2	0.57778	NA
DRAM1	2.5	1	2	0.547712	NA
DENND1C	2.1	1	2	0.400153	NA
ASNS	0.8	1	2	0.344978	NA
CUL4B	9.6	0.99	1.98618	1.45815	0.226503
HLA-E	37.3	0.99	1.98618	1.25212	0.274224
STAM2	9.8	0.99	1.98618	1.12182	0.313213
TSR2	2.6	0.99	1.98618	0.962326	NA
LNX2	3.7	0.99	1.98618	0.897918	NA
ZBTB11	4	0.99	1.98618	0.895692	0.40145
ATP8B1	6.5	0.99	1.98618	0.830154	0.430684
AEBP2	5.9	0.99	1.98618	0.716028	0.492057
MAP3K19	17.4	0.99	1.98618	0.708034	0.496636
SCAF8	8.3	0.99	1.98618	0.701468	0.500667
FARSA	2.6	0.99	1.98618	0.700856	NA
SLAIN2	15.7	0.99	1.98618	0.684801	0.510024
GALNT7	6	0.99	1.98618	0.632646	0.540868
NAE1	2.9	0.99	1.98618	0.586619	NA
BATF2	4.5	0.99	1.98618	0.540749	0.595717
EFCAB10	2.8	0.99	1.98618	0.479809	NA
ANP32B	13	0.98	1.97247	1.37723	0.241631
DDIT4	21.5	0.98	1.97247	1.23467	0.277752
NCOA3	9.4	0.98	1.97247	1.23336	0.277752
RPS21	8.1	0.98	1.97247	1.20119	0.287354
SH3PXD2A	14.8	0.98	1.97247	1.15119	0.304427
GPBP1L1	19	0.98	1.97247	1.14992	0.304674
FBXL5	27.5	0.98	1.97247	1.09041	0.324055
LMAN1	8.6	0.98	1.97247	1.07419	0.330749
H4C16	6.9	0.98	1.97247	0.979802	0.367833
BCL2L11	6.1	0.98	1.97247	0.968251	0.371266
G3BP1	38	0.98	1.97247	0.934049	0.382951
PARG	4.4	0.98	1.97247	0.918462	0.390878
PAIP2B	6.8	0.98	1.97247	0.814983	0.438168
NDEL1	5.1	0.98	1.97247	0.809292	0.440189
COPS4	2.8	0.98	1.97247	0.800421	NA
TSGA10	6.9	0.98	1.97247	0.800028	0.445166
PPHLN1	5.9	0.98	1.97247	0.781744	0.453449
ACAA1	3.2	0.98	1.97247	0.7574	NA
ARPC5L	3.2	0.98	1.97247	0.750606	NA
DUSP11	2.4	0.98	1.97247	0.736618	NA
TMEM245	6.9	0.98	1.97247	0.733626	0.481823
CPLANE1	14.5	0.98	1.97247	0.661436	0.523066
USP25	33.8	0.98	1.97247	0.651839	0.528464
CIZ1	3.4	0.98	1.97247	0.644898	NA
ASB13	1.8	0.98	1.97247	0.631673	NA
UTP18	2.5	0.98	1.97247	0.626319	NA
PTPRN2	3.9	0.98	1.97247	0.62202	NA
NEK11	8.2	0.98	1.97247	0.618337	0.546555
GTF3C1	9	0.98	1.97247	0.578556	0.572968
PTGR3	5.9	0.98	1.97247	0.53108	0.600161
RAB11FIP5	2.4	0.98	1.97247	0.530595	NA
USB1	10	0.98	1.97247	0.492093	0.629551
ADAM15	4.9	0.98	1.97247	0.45639	0.648688
HLA-DQA1	3.6	0.98	1.97247	0.423391	NA
MAP3K2	19.9	0.97	1.95884	1.43666	0.230259
ZNF207	15.5	0.97	1.95884	1.35068	0.24916
OSTF1	6.2	0.97	1.95884	1.26068	0.271482
SLU7	12.1	0.97	1.95884	1.22323	0.280394
API5	9.5	0.97	1.95884	1.20308	0.286628
PLEKHF2	12.4	0.97	1.95884	1.19668	0.287934
PHIP	16.7	0.97	1.95884	1.1553	0.302883
RPS6KB1	5.5	0.97	1.95884	0.921278	0.389557
CDKN1B	12.3	0.97	1.95884	0.920773	0.389557
NSD2	5.2	0.97	1.95884	0.847144	0.423776
PRKCI	12.1	0.97	1.95884	0.838316	0.427311
VBP1	3.5	0.97	1.95884	0.825506	NA
PDS5B	9.7	0.97	1.95884	0.788222	0.450876
SPTY2D1	13.7	0.97	1.95884	0.674153	0.515361
ELAPOR1	4.5	0.97	1.95884	0.640252	0.535682
DESI2	3.8	0.97	1.95884	0.634207	NA
HACD2	2.8	0.97	1.95884	0.594377	NA
ZNG1A	4	0.97	1.95884	0.569025	0.579267
FKBP9	4.6	0.97	1.95884	0.565741	0.580315
JPX	3.3	0.97	1.95884	0.544205	NA
GDAP1	1.9	0.97	1.95884	0.46291	NA
SOX21-AS1	2.1	0.97	1.95884	0.434376	NA
MDM2	29.5	0.96	1.94531	1.25794	0.272427
ATP5PO	6.1	0.96	1.94531	1.12326	0.313213
PELI1	16.7	0.96	1.94531	1.0945	0.323945
ZBTB33	9.2	0.96	1.94531	1.02913	0.347126
ATG3	6.6	0.96	1.94531	0.989409	0.362985
RPL7L1	11.6	0.96	1.94531	0.962887	0.373572
CHD1	17.6	0.96	1.94531	0.894085	0.402552
TLN1	16.3	0.96	1.94531	0.845562	0.424065
GLIS3	7.5	0.96	1.94531	0.835558	0.428377
ATP5MC3	5.3	0.96	1.94531	0.819313	0.436304
VTA1	8	0.96	1.94531	0.81541	0.438168
AP5M1	7.8	0.96	1.94531	0.79065	0.450098
BRD8	3.1	0.96	1.94531	0.620643	NA
NOL11	2.7	0.96	1.94531	0.61794	NA
NBPF1	5.6	0.96	1.94531	0.600875	0.556729
INTU	3.1	0.96	1.94531	0.573738	NA
UGGT1	2.6	0.96	1.94531	0.512148	NA
PHACTR1	11.5	0.96	1.94531	0.450704	0.651895
TNC	3.9	0.96	1.94531	0.44882	NA
SLC11A1	3.8	0.96	1.94531	0.366303	NA
MCL1	58.2	0.95	1.93187	1.60691	0.185804
RPL39	15.5	0.95	1.93187	1.43663	0.230259
PSMA3	5.3	0.95	1.93187	1.22002	0.280863
VCP	17.1	0.95	1.93187	1.21608	0.282284
DOP1A	9.3	0.95	1.93187	1.15084	0.304427
DIP2B	9	0.95	1.93187	1.09182	0.323945
MAP3K13	9.5	0.95	1.93187	0.972863	0.369745
PRPF8	17.9	0.95	1.93187	0.955037	0.375266
TBCA	4.8	0.95	1.93187	0.916644	0.391988
RNF38	7.9	0.95	1.93187	0.830951	0.430684
RBBP7	8	0.95	1.93187	0.808396	0.440601
TSC22D3	12.5	0.95	1.93187	0.794699	0.447156
PSMD8	3.7	0.95	1.93187	0.782233	NA
TGS1	2.4	0.95	1.93187	0.776143	NA
CREB3L2	6.5	0.95	1.93187	0.764047	0.463417
CHTOP	5.1	0.95	1.93187	0.749675	0.472183
MICU2	4.5	0.95	1.93187	0.732753	0.482542
THAP12	11	0.95	1.93187	0.7127	0.494279
NAA35	5.4	0.95	1.93187	0.674797	0.515097
MTM1	5.3	0.95	1.93187	0.612821	0.549882
EPSTI1	19.3	0.95	1.93187	0.605103	0.554766
CYB5D1	7.6	0.95	1.93187	0.601684	0.555938
UBE2F	2.7	0.95	1.93187	0.561923	NA
PIK3IP1	3	0.95	1.93187	0.543513	NA
RGS17	2.9	0.95	1.93187	0.529219	NA
HSDL1	3.6	0.95	1.93187	0.524365	NA
DHCR24	12.5	0.94	1.91853	1.18595	0.291633
BECN1	6.7	0.94	1.91853	1.05964	0.337141
TTC3	22.6	0.94	1.91853	1.0392	0.344381
CASP7	8.9	0.94	1.91853	1.02801	0.347126
SMG7	11	0.94	1.91853	0.995996	0.360598
WEE1	9.1	0.94	1.91853	0.995403	0.360646
BCCIP	5	0.94	1.91853	0.97743	0.368304
PKP2	11.5	0.94	1.91853	0.963848	0.373429
PRICKLE2	4.3	0.94	1.91853	0.959466	0.374229
SLMAP	15.8	0.94	1.91853	0.956301	0.375016
NUP54	3.9	0.94	1.91853	0.917959	NA
GAS5	6.4	0.94	1.91853	0.875194	0.411477
MRPL35	4.8	0.94	1.91853	0.740202	0.477806
VIM	7.3	0.94	1.91853	0.714998	0.492963
TTLL5	5.5	0.94	1.91853	0.603955	0.554963
FKBP3	2.8	0.94	1.91853	0.559204	NA
ZNF394	3.7	0.94	1.91853	0.55854	NA
POLK	9	0.94	1.91853	0.545365	0.591527
PDHX	3.1	0.94	1.91853	0.523312	NA
TMEM125	1.2	0.94	1.91853	0.406875	NA
TES	8.9	0.93	1.90528	1.36077	0.246504
USO1	10.4	0.93	1.90528	1.2858	0.264497
SH3BGRL	10.5	0.93	1.90528	1.24082	0.27672
MAN1A2	17.7	0.93	1.90528	1.17003	0.298169
SMC5	8.3	0.93	1.90528	1.14275	0.306732
MORF4L1	26.3	0.93	1.90528	1.11392	0.316003
DLD	8.5	0.93	1.90528	1.10903	0.318025
BPIFB1	39.8	0.93	1.90528	1.09354	0.323945
PPP1CC	15.1	0.93	1.90528	0.972286	0.369811
NDUFS5	6	0.93	1.90528	0.950136	0.378162
ANAPC16	13.1	0.93	1.90528	0.920823	0.389557
MMADHC	7.9	0.93	1.90528	0.913587	0.393218
AMZ2	3.5	0.93	1.90528	0.828471	NA
STX3	8.7	0.93	1.90528	0.760894	0.465796
CPSF6	9.6	0.93	1.90528	0.760082	0.466419
SBF1	5.7	0.93	1.90528	0.750129	0.472183
COBLL1	10.4	0.93	1.90528	0.70293	0.499686
RILPL2	4.3	0.93	1.90528	0.666194	0.521113
CEP70	1.7	0.93	1.90528	0.600043	NA
GTF3C6	3.2	0.93	1.90528	0.596473	NA
EPG5	6.6	0.93	1.90528	0.589775	0.565335
CD82	2.4	0.93	1.90528	0.544325	NA
DESI1	2.3	0.93	1.90528	0.511208	NA
GIHCG	2	0.93	1.90528	0.453932	NA
IL18BP	2.3	0.93	1.90528	0.397293	NA
TNIP3	1.9	0.93	1.90528	0.319758	NA
ADAM8	0.8	0.93	1.90528	0.144361	NA
SRSF1	16.1	0.92	1.89212	1.35778	0.246504
GOLM1	14.4	0.92	1.89212	1.28793	0.264497
SNX2	9.5	0.92	1.89212	1.19772	0.287934
ITM2B	31.8	0.92	1.89212	1.16444	0.299925
RICTOR	15.3	0.92	1.89212	1.1112	0.31687
EML4	12.7	0.92	1.89212	1.08796	0.325321
STRN3	5.7	0.92	1.89212	0.884347	0.407842
SMARCAD1	4.2	0.92	1.89212	0.874279	0.411525
MFSD6	9.2	0.92	1.89212	0.869119	0.411729
ATP6V1B2	17.2	0.92	1.89212	0.868818	0.411729
GALNT4	5.8	0.92	1.89212	0.857792	0.417972
SLC26A2	9.7	0.92	1.89212	0.829643	0.430684
IQSEC1	8.4	0.92	1.89212	0.813686	0.438458
KIAA1143	5.7	0.92	1.89212	0.754214	0.469909
AFG3L2	4.3	0.92	1.89212	0.711875	0.494279
INTS11	2.5	0.92	1.89212	0.664533	NA
SDCBP2	2.6	0.92	1.89212	0.658742	NA
NUP160	9	0.92	1.89212	0.648034	0.530539
MIEN1	2.4	0.92	1.89212	0.625655	NA
CPSF3	2.6	0.92	1.89212	0.59967	NA
HLCS	2.9	0.92	1.89212	0.581368	NA
CSTA	2.2	0.92	1.89212	0.563857	NA
AOPEP	7.8	0.92	1.89212	0.56313	0.58174
DHX16	2.6	0.92	1.89212	0.558072	NA
CYB561A3	3.3	0.92	1.89212	0.49548	NA
STARD4	2.8	0.92	1.89212	0.463704	NA
HMGXB4	9.9	0.92	1.89212	0.46083	0.646814
ZNF316	3	0.92	1.89212	0.444887	NA
ANAPC7	3.3	0.92	1.89212	0.433908	NA
PI4KA	25.9	0.92	1.89212	0.431852	0.66206
TNFAIP6	4.2	0.92	1.89212	0.363824	0.705435
MAL2	31.7	0.91	1.87905	2.36206	0.0761866
NUFIP2	21	0.91	1.87905	1.69644	0.165877
TNKS2	14.8	0.91	1.87905	1.41405	0.235
BRK1	12.4	0.91	1.87905	1.38735	0.238801
NFX1	8.1	0.91	1.87905	1.33685	0.250388
CD9	13.2	0.91	1.87905	1.18824	0.290512
UBN2	10.4	0.91	1.87905	1.08903	0.324829
COPA	20.2	0.91	1.87905	1.04107	0.344142
MAT2A	11.9	0.91	1.87905	1.01708	0.351316
RBM27	5.7	0.91	1.87905	1.00501	0.357495
HLA-DRA	20	0.91	1.87905	0.969448	0.370498
POLDIP3	6.6	0.91	1.87905	0.868601	0.411729
CYSTM1	3	0.91	1.87905	0.848602	NA
KIAA0319L	8.3	0.91	1.87905	0.838049	0.427311
TMEM167A	12.5	0.91	1.87905	0.835223	0.428377
NHERF2	3.9	0.91	1.87905	0.794103	NA
CLIC4	7.6	0.91	1.87905	0.762478	0.464348
BLVRA	2.6	0.91	1.87905	0.733399	NA
PSMD4	4	0.91	1.87905	0.725961	0.486683
PLAA	4.4	0.91	1.87905	0.686931	0.509501
C19orf33	2.3	0.91	1.87905	0.684359	NA
TFAM	5.3	0.91	1.87905	0.675619	0.51438
SDC1	7	0.91	1.87905	0.672935	0.51606
FBXO45	3.2	0.91	1.87905	0.658891	NA
CLEC16A	3.9	0.91	1.87905	0.650313	NA
TFE3	2	0.91	1.87905	0.647482	NA
ZNF480	5.3	0.91	1.87905	0.637396	0.537965
SLBP	2.7	0.91	1.87905	0.621907	NA
GSDMB	5.1	0.91	1.87905	0.620656	0.546174
IGF2R	12.6	0.91	1.87905	0.60537	0.554766
CTDSP1	3.7	0.91	1.87905	0.6045	NA
PLD1	6.5	0.91	1.87905	0.582415	0.569232
XAB2	2.5	0.91	1.87905	0.566142	NA
ZFYVE21	3	0.91	1.87905	0.543456	NA
BTN3A2	5.7	0.91	1.87905	0.476742	0.639741
RPS29	10.6	0.91	1.87905	0.384608	0.690608
KLF3	30.9	0.9	1.86607	1.41508	0.234916
STAU1	11.4	0.9	1.86607	1.23635	0.277752
PSMD11	5.5	0.9	1.86607	1.0846	0.326342
STEAP4	27.4	0.9	1.86607	1.08412	0.326447
CEACAM6	10.3	0.9	1.86607	1.02866	0.347126
NQO1	17.3	0.9	1.86607	0.947605	0.379445
PSMB7	5.7	0.9	1.86607	0.936782	0.381719
ZNF33A	8.8	0.9	1.86607	0.87759	0.41079
TSHZ2	11.3	0.9	1.86607	0.827901	0.43072
CNP	10.2	0.9	1.86607	0.822458	0.434648
HES1	3.7	0.9	1.86607	0.781214	NA
USP22	15.6	0.9	1.86607	0.780845	0.454007
CDYL	8.7	0.9	1.86607	0.757081	0.468152
ATM	12.1	0.9	1.86607	0.682428	0.510494
LRATD2	8.3	0.9	1.86607	0.681022	0.510874
FAM120B	6.6	0.9	1.86607	0.661465	0.523066
RNF139	3.3	0.9	1.86607	0.652198	NA
FH	2.5	0.9	1.86607	0.630463	NA
ARB2A	3.4	0.9	1.86607	0.623317	NA
ARMC1	5.6	0.9	1.86607	0.546247	0.591154
TYK2	4.1	0.9	1.86607	0.542597	0.594067
POLR2D	3.3	0.9	1.86607	0.530656	NA
DNPH1	1.6	0.9	1.86607	0.444967	NA
CYB561D1	4.4	0.9	1.86607	0.428589	0.663888
LAGE3	1.2	0.9	1.86607	0.369379	NA
ENSG00000289720	1.1	0.9	1.86607	0.108645	NA
TMSB4X	107.3	0.89	1.85318	1.74211	0.160869
CSDE1	91.1	0.89	1.85318	1.6419	0.178661
PNRC2	19.4	0.89	1.85318	1.34627	0.249981
NRAS	8.3	0.89	1.85318	1.17034	0.298169
JPT2	15.3	0.89	1.85318	1.15828	0.302365
SH3GLB1	22	0.89	1.85318	1.09163	0.323945
UGDH	12.1	0.89	1.85318	1.01782	0.351316
CHMP2A	6	0.89	1.85318	0.962976	0.373572
PSMD2	10.7	0.89	1.85318	0.960232	0.374229
BROX	16.2	0.89	1.85318	0.882869	0.408724
UQCRC2	10.9	0.89	1.85318	0.873517	0.411595
PSMD12	7.3	0.89	1.85318	0.862534	0.415424
KLHDC10	14.2	0.89	1.85318	0.716017	0.492057
SLC35B3	2.7	0.89	1.85318	0.713644	NA
PITPNA	15.5	0.89	1.85318	0.708996	0.49583
NPLOC4	9.4	0.89	1.85318	0.704656	0.498178
SNX5	4.9	0.89	1.85318	0.702755	0.499686
CEMIP2	8.1	0.89	1.85318	0.699127	0.501351
USP1	6.4	0.89	1.85318	0.6859	0.509501
SEH1L	5.5	0.89	1.85318	0.658076	0.525082
EPHA2	8.5	0.89	1.85318	0.624258	0.545308
TMTC3	8.2	0.89	1.85318	0.607134	0.553901
MTF2	4.8	0.89	1.85318	0.588373	0.565496
CFAP73	2.7	0.89	1.85318	0.584033	NA
ICE1	7.9	0.89	1.85318	0.577962	0.573032
AKIRIN2	4	0.89	1.85318	0.555739	0.587103
RNF103	3.3	0.89	1.85318	0.535381	NA
TTC21B	4.4	0.89	1.85318	0.519052	0.608944
PKNOX1	2.1	0.89	1.85318	0.51825	NA
FBXO21	10.3	0.89	1.85318	0.509607	0.616657
ID4	4.2	0.89	1.85318	0.469992	0.641634
ENDOD1	1.8	0.89	1.85318	0.469552	NA
GTF2E2	5.4	0.89	1.85318	0.451534	0.651415
KCNJ2	15.8	0.89	1.85318	0.331683	0.729578
CD164	33.3	0.88	1.84038	1.33235	0.250773
HMGN1	14.2	0.88	1.84038	1.30901	0.258185
FBXO7	9.8	0.88	1.84038	1.12693	0.311882
CRYBG1	22.8	0.88	1.84038	1.12146	0.313213
ENSG00000289901	8.4	0.88	1.84038	1.10512	0.319932
CIAO1	5.9	0.88	1.84038	1.08082	0.328165
ITPRID2	33.7	0.88	1.84038	1.0577	0.337873
USP7	15.3	0.88	1.84038	1.03756	0.344412
SORD	32	0.88	1.84038	0.999257	0.359318
H2AC18	23.6	0.88	1.84038	0.877583	0.41079
C1orf21	7.6	0.88	1.84038	0.839436	0.427144
RMND5A	13.8	0.88	1.84038	0.835465	0.428377
SEC11A	6.6	0.88	1.84038	0.800473	0.445166
CDK6	11.2	0.88	1.84038	0.755267	0.469363
MFN2	12	0.88	1.84038	0.743832	0.475428
NSUN2	4.8	0.88	1.84038	0.730114	0.484386
CGNL1	6.5	0.88	1.84038	0.724393	0.486933
ALDH9A1	7.2	0.88	1.84038	0.723243	0.487249
COX20	6.5	0.88	1.84038	0.679209	0.511903
LPIN2	6.5	0.88	1.84038	0.659943	0.523698
IQUB	4.9	0.88	1.84038	0.626237	0.543938
LATS1	7.1	0.88	1.84038	0.62313	0.545308
CD81	4.2	0.88	1.84038	0.608707	0.552768
MLF1	7.7	0.88	1.84038	0.601989	0.555793
CYC1	4.1	0.88	1.84038	0.594303	0.562132
STING1	4.9	0.88	1.84038	0.591874	0.563904
MRPL18	2.8	0.88	1.84038	0.554149	NA
AGRN	5.4	0.88	1.84038	0.551707	0.588509
CEP20	2.8	0.88	1.84038	0.547816	NA
TNFRSF1A	3.3	0.88	1.84038	0.521244	NA
SS18L2	1.8	0.88	1.84038	0.459636	NA
MBOAT2	9.8	0.88	1.84038	0.449097	0.652079
MALL	1.7	0.88	1.84038	0.422116	NA
MAP1S	2.1	0.88	1.84038	0.380282	NA
CLEC4E	2.9	0.88	1.84038	0.221862	NA
STK38	8.5	0.87	1.82766	1.34458	0.249981
ERH	12	0.87	1.82766	1.22845	0.278153
ABI1	12.1	0.87	1.82766	1.18399	0.292064
KRT7	27.3	0.87	1.82766	0.989447	0.362985
MKNK2	15.4	0.87	1.82766	0.97578	0.368936
ARF3	16.9	0.87	1.82766	0.923056	0.388769
AVL9	5.6	0.87	1.82766	0.889714	0.404593
GCC1	3.1	0.87	1.82766	0.796486	NA
KANSL1	8.5	0.87	1.82766	0.779001	0.45448
TSC22D4	3.1	0.87	1.82766	0.77746	NA
NUCB2	13	0.87	1.82766	0.772084	0.459032
NAA20	3.9	0.87	1.82766	0.752404	NA
PPP6R1	7.3	0.87	1.82766	0.721406	0.488226
C9orf152	3.4	0.87	1.82766	0.705899	NA
ARHGEF5	3.6	0.87	1.82766	0.68491	NA
IFT70A	4.4	0.87	1.82766	0.622224	0.545308
CHMP4A	2.4	0.87	1.82766	0.606642	NA
PPIL6	9.5	0.87	1.82766	0.603498	0.554963
GRPEL2	3.3	0.87	1.82766	0.581786	NA
PTGR1	2.7	0.87	1.82766	0.572507	NA
ZNF397	5.9	0.87	1.82766	0.569762	0.579267
CSNK1G1	18.7	0.87	1.82766	0.538156	0.597318
CRY1	2.5	0.87	1.82766	0.521165	NA
EXOC6	5.1	0.87	1.82766	0.51843	0.609572
EIF1AD	3	0.87	1.82766	0.516127	NA
DTX2	4.9	0.87	1.82766	0.508534	0.61749
USP21	1.7	0.87	1.82766	0.493016	NA
DUSP6	14.2	0.87	1.82766	0.480772	0.637211
HIRA	2.1	0.87	1.82766	0.455582	NA
[truncated: 4,904 more rows]
