# Supplementary material for: Differential Gene Expression in Human Upper Respiratory Tract Samples Identifies Antiviral Responses in Omicron SARS-CoV-2 Infection
Source: Genes (Basel). 2026 Apr 22;17(5):497. doi: 10.3390/genes17050497 (PMC13206619; doi:10.3390/genes17050497)
Supplement: Supplementary file 1 [file genes-17-00497-s001.zip › Supplementary Files/Table S2.xlsx]

## Sheet: Luquette_S T2_ DEG Up and Down
Table S2. Estimated expression change and statistical significance of statistically significant DEGs.
Gene	baseMean	log2 Fold Change	Fold Change	.-log10P	p-adjusted
CXCL11	30.9	6.23	75.0614	7.39147	1.36e-05
OASL	15.6	6.13	70.0348	11.9101	2.07e-09
IFIT1	108	5.81	56.1028	17.7328	9.3e-15
IFIT2	170.2	5.13	35.0174	12.1186	1.91e-09
ISG15	40.3	4.74	26.7228	8.90309	6.96e-07
XAF1	28	4.63	24.761	9	6.28e-07
AQP9	24.7	4.45	21.8566	4.45469	0.00355112
CXCL9	9.3	4.42	21.4068	3.96353	0.00816184
HERC6	32.1	4.26	19.1597	10.3726	4.27e-08
DDX60L	37	4.22	18.6357	7.79317	5.8e-06
IDO1	23.2	4.17	18.0009	5.86012	0.000267802
TOR1B	8.3	4.16	17.8766	3.85422	0.00925856
RSAD2	70.3	4.12	17.3878	9.41117	3.25e-07
RIGI	26	4.1	17.1484	7.20621	1.95e-05
CXCL10	46.7	4.07	16.7955	2.94034	0.0326467
FYB1	46.9	3.99	15.8895	4.07314	0.00674526
PNPT1	8.8	3.95	15.455	6.19179	0.000161645
IFIT3	101.3	3.9	14.9285	8.03105	3.9e-06
GIMAP4	5.4	3.89	14.8254	3.57892	0.0135284
FRMD3	6.1	3.88	14.723	4.92812	0.00156399
NT5C3A	25.9	3.81	14.0257	8.66756	9.97e-07
PPM1K	10	3.8	13.9288	5.4698	0.000549169
IFI44L	53.9	3.78	13.737	7.82974	5.73e-06
IFIH1	24.6	3.74	13.3614	9.07883	5.99e-07
BISPR	2.8	3.59	12.042	3.15091	NA
IFITM1	37.9	3.51	11.3924	6.33068	0.000123543
GBP4	25.4	3.5	11.3137	5.01412	0.00139008
KDM5A	30.4	3.44	10.8528	5.86646	0.000267802
NUPR1	35.9	3.43	10.7779	4.38616	0.00397409
HSH2D	2.4	3.42	10.7034	3.59841	NA
IFI35	9.2	3.41	10.6295	5.24795	0.000835851
CLIC5	12.8	3.4	10.5561	2.78021	0.0419113
ACE2	4	3.39	10.4831	3.25702	0.0203074
PTGS2	20	3.35	10.1965	4.08513	0.00674526
CCNT2	13.7	3.34	10.1261	3.82669	0.00960522
PCLO	18.3	3.32	9.98664	4.56543	0.00303578
MRPL17	5.7	3.29	9.78112	3.23322	0.0209919
TRANK1	29.7	3.27	9.64646	4.71897	0.00229096
IFI27	24.2	3.26	9.57983	5.5376	0.000485273
DHX58	3.4	3.23	9.38268	3.60434	NA
STEAP2	4.8	3.2	9.18959	2.86009	0.0375087
TDRD7	6.3	3.18	9.06307	5.79048	0.000282037
ANAPC1	8.6	3.16	8.9383	3.16636	0.0231671
TLR3	4.8	3.16	8.9383	3.65147	0.0119342
TRIM69	11	3.16	8.9383	4.97881	0.00142398
BCL2L14	5.8	3.15	8.87656	3.08561	0.0256426
PARP12	8.2	3.12	8.69388	5.9431	0.00024935
TNFAIP1	5.6	2.98	7.88986	3.10633	0.0252315
HYOU1	12.8	2.98	7.88986	3.52905	0.0150213
MX1	80.5	2.95	7.72749	10.6615	2.74e-08
TRIM38	14.5	2.93	7.6211	6.06148	0.000207842
TNFAIP2	10.5	2.92	7.56846	3.34297	0.0193437
APOL3	5.4	2.92	7.56846	3.84836	0.00925856
YIPF5	8.6	2.9	7.46426	3.26427	0.0202671
LIFR	14.4	2.88	7.3615	4.49214	0.00337537
AKAP10	6.1	2.87	7.31065	3.27823	0.020123
APOL1	9	2.83	7.11074	3.34891	0.0192443
HDAC9	10.5	2.8	6.9644	3.17961	0.0227737
RAB27B	25.8	2.78	6.86852	3.27941	0.020123
GMPR	4.6	2.77	6.82108	2.79263	0.0413533
BST2	9.8	2.77	6.82108	4.73755	0.00224574
QKI	19.9	2.77	6.82108	5.25964	0.000835851
TNRC18	21.4	2.76	6.77396	2.82445	0.039438
DOCK8	7.5	2.74	6.6807	2.99502	0.0304386
COMMD7	2.3	2.73	6.63456	2.9247	NA
MUC13	5.6	2.73	6.63456	2.74266	0.0441441
ZNF28	6.2	2.73	6.63456	3.37775	0.0186451
RAB8B	10.3	2.72	6.58873	2.83554	0.0386455
RFX5	5.5	2.71	6.54322	3.02394	0.0290144
WARS1	40	2.7	6.49802	3.7588	0.0106852
ENSG00000282885	18.9	2.69	6.45313	3.20293	0.022032
USP18	15.4	2.68	6.40856	3.8503	0.00925856
PLSCR1	25.2	2.67	6.36429	8.66154	9.97e-07
YEATS2	5.2	2.66	6.32033	2.9486	0.0325269
SEMA3A	5.2	2.64	6.23332	2.86475	0.0375087
SAMD9	68.6	2.63	6.19026	5.79317	0.000282037
PRKAA1	16.6	2.63	6.19026	6.00877	0.00022399
PSMA2	12.4	2.62	6.1475	4.52288	0.00326831
MYCBP2	17.5	2.62	6.1475	5.78781	0.000282037
ISG20	12.7	2.61	6.10504	3.49055	0.0158826
LMO2	7.4	2.58	5.9794	3.31478	0.0200834
IL13RA1	7	2.57	5.93809	4.07572	0.00674526
SGMS1	4.3	2.56	5.89708	3.09509	0.0254044
IFIT5	18.2	2.54	5.81589	4.10292	0.00661126
STAT2	16.9	2.53	5.77572	3.79895	0.00986187
BIRC3	13.3	2.52	5.73582	4.18111	0.00561448
BLOC1S2	6.2	2.5	5.65685	2.68576	0.0477726
ASCC3	7.9	2.5	5.65685	3.36862	0.0187103
DUOX2	8.8	2.49	5.61778	3.68803	0.0116551
IFITM3	38.7	2.48	5.57897	4.31426	0.00451259
GBP1	32.8	2.43	5.38893	3.30948	0.0200834
STS	9	2.43	5.38893	3.96701	0.00816184
TANK	8.1	2.41	5.31474	2.67072	0.0489105
ELK4	42.7	2.41	5.31474	3.10149	0.0253518
UBFD1	11.4	2.41	5.31474	3.47295	0.0159639
CNOT6L	13.2	2.39	5.24157	3.27077	0.020123
ERCC6	6.2	2.38	5.20537	2.91942	0.0338157
HERC5	13.8	2.38	5.20537	2.96246	0.0316875
DTX3L	29.9	2.38	5.20537	6.96658	3.2e-05
GNB4	9	2.36	5.1337	3.08816	0.0256426
SAMD9L	48.2	2.36	5.1337	3.33024	0.0197039
B3GNT7	7.7	2.33	5.02805	2.70301	0.0465005
ABI2	25.7	2.33	5.02805	2.79494	0.0413449
RNF114	16.5	2.33	5.02805	3.65583	0.0119342
SLC25A30	6.3	2.32	4.99332	2.79853	0.0412162
TRIM22	33.8	2.31	4.95883	3.91088	0.00866778
SNRK	7.7	2.28	4.85678	3.06665	0.0266215
OAS2	55	2.28	4.85678	5.35458	0.000694134
ZC3H15	8.1	2.27	4.82323	3.4099	0.0174693
C11orf58	19.5	2.26	4.78991	4.70774	0.00229185
ELF1	23	2.25	4.75683	4.35853	0.00415317
LSM12	15.2	2.24	4.72397	2.70323	0.0465005
IFI44	11.9	2.24	4.72397	4.25964	0.00493795
APOL6	28.4	2.24	4.72397	4.98297	0.00142398
CXCL17	13.2	2.22	4.65893	4.4437	0.00355112
LARP4	14.4	2.21	4.62675	2.74432	0.0441441
ZNFX1	37	2.21	4.62675	4.64016	0.00262061
SMIM15	9.1	2.19	4.56305	3.29516	0.020123
GBP3	19.2	2.19	4.56305	3.27824	0.020123
TRA2B	13.9	2.16	4.46915	3.60209	0.0130929
EIF2AK2	55.5	2.16	4.46915	3.90858	0.00866778
RABGAP1L	30.2	2.15	4.43828	4.02595	0.00728386
PARP9	37.6	2.14	4.40762	4.05552	0.00691435
ZKSCAN1	24.8	2.12	4.34694	3.72172	0.0110963
MARCHF6	13.7	2.11	4.31691	3.61954	0.0127096
TNFSF10	42.8	2.11	4.31691	4.23136	0.00517384
OSER1	3.7	2.1	4.28709	2.70199	NA
CP	23.2	2.07	4.19887	3.4607	0.0161165
UBE2L6	17.7	2.05	4.14106	3.12181	0.0246503
GNA13	19.3	2.04	4.11246	2.73948	0.0442537
PCMTD1	15.4	2.04	4.11246	2.75719	0.0433221
ZC3HAV1	17.4	2.03	4.08405	3.90916	0.00866778
MED13	26.3	2.02	4.05584	3.664	0.011847
TMSB10	47.4	2.02	4.05584	4.84466	0.00184666
CNOT2	7.1	2	4	3.12317	0.0246503
CDH3	26.6	-5.56	0.02	3.93105	0.00866639
SLC4A2	15.1	-4.85	0.03	5.88273	0.000267802
TAF10	10.1	-4.25	0.05	6.58336	7.28e-05
ENSG00000290791	27.2	-3.71	0.08	4.73755	0.00224574
ENSG00000304309	8.7	-3.59	0.08	3.59585	0.0131455
PARD3B	19.5	-3.51	0.09	4.44977	0.00355112
CARS2	7.8	-3.45	0.09	3.66851	0.011847
E2F4	9.4	-3.42	0.09	3.32766	0.0197039
CFAP46	8.4	-3.34	0.1	3.66401	0.011847
HOOK2	10.3	-3.33	0.1	3.29288	0.020123
MORN1	3.3	-3.31	0.1	2.83417	NA
CCDC66	15.2	-3.23	0.11	4.29585	0.00462682
MAP3K11	9.2	-3.22	0.11	3.81545	0.00961286
MADD	13.7	-3.2	0.11	3.46205	0.0161165
C2orf50	4.7	-3.19	0.11	3.11924	0.0246503
EHD1	23.4	-3.17	0.11	2.89991	0.0349789
CCDC92	4.9	-3.17	0.11	2.71407	0.0462492
KDM4B	7.1	-3.13	0.11	3.68549	0.0116551
ABCA5	8.6	-3.07	0.12	3.01133	0.0295092
LINC00342	4.5	-3.04	0.12	3.51838	0.0152048
FAM83A	5.1	-3.02	0.12	2.79024	0.0413703
GDAP2	10.9	-3	0.13	4.20621	0.00539284
TEP1	7.3	-3	0.13	2.66478	0.0489105
DGLUCY	6	-2.98	0.13	3.73401	0.0109137
TSHZ1	5.1	-2.92	0.13	3.09734	0.0254044
ZNF598	4.3	-2.92	0.13	2.99266	0.0304386
SH3BP5L	7.5	-2.89	0.14	3.2706	0.020123
ZFC3H1	15.7	-2.84	0.14	3.47928	0.0158826
PCSK5	7	-2.69	0.15	3.25889	0.0203074
SLC7A1	7.5	-2.67	0.16	3.12796	0.0246503
NADSYN1	7.2	-2.65	0.16	3.16626	0.0231671
OSTM1	7.7	-2.64	0.16	3.85335	0.00925856
CROCC	9.1	-2.64	0.16	3.19998	0.022032
FAM83H	7.9	-2.61	0.16	3.73459	0.0109137
KDM5C	23.4	-2.54	0.17	3.13516	0.0245555
KLHL36	9.1	-2.49	0.18	3.48206	0.0158826
SZT2	6.5	-2.46	0.18	2.98595	0.0307297
PFKL	10.1	-2.44	0.18	3.30865	0.0200834
C15orf39	7.3	-2.44	0.18	2.66096	0.0489992
GNPTAB	15.8	-2.39	0.19	2.83793	0.0386366
DSP	96.5	-2.36	0.19	3.90615	0.00866778
KNDC1	11.1	-2.31	0.2	2.66479	0.0489105
NAV1	12.1	-2.3	0.2	2.73644	0.04435
PPP4R3A	22.1	-2.22	0.21	3.85729	0.00925856
GRHL1	11.4	-2.22	0.22	3.14685	0.0240635
SMAD3	16.2	-2.1	0.23	3.28673	0.020123
CAPN5	10	-2.01	0.25	3.35687	0.0190574
